# Supplementary material for: The Multidimensional Lexicon of Emojis: A New Tool to Assess the Emotional Content of Emojis
Source: Front Psychol. 2022 Jun 10;13:921388. doi: 10.3389/fpsyg.2022.921388 (PMC9231464; doi:10.3389/fpsyg.2022.921388)
Supplement: Supplementary file 1 [file Table_1.XLSX]

## Sheet: MLE
id	name	emoji	anger	anticipation	disgust	fear	joy	sadness	surprise	trust	negative	positive
1	grinning face	😀	0.158667	0.55537	0.114186	0.192244	0.561993	0.186117	0.287942	0.596868	0.356135	0.976363
2	grinning face with big eyes	😃	0.172996	0.581902	0.136241	0.219991	0.603855	0.197681	0.304386	0.596117	0.385544	0.991735
3	grinning face with smiling eyes	😄	0.175038	0.517999	0.139511	0.189609	0.510113	0.180671	0.246538	0.528314	0.386087	0.885428
4	beaming face with smiling eyes	😁	0.174787	0.543446	0.122324	0.20183	0.539317	0.182929	0.280578	0.551692	0.37123	0.914501
5	grinning squinting face	😆	0.230904	0.461457	0.162243	0.23554	0.439998	0.212519	0.248078	0.486059	0.460756	0.799627
6	grinning face with sweat	😅	0.224871	0.461468	0.170935	0.243151	0.39526	0.229896	0.230984	0.464126	0.466483	0.76492
7	rolling on the floor laughing	🤣	0.259525	0.344331	0.205632	0.240233	0.322127	0.227979	0.179494	0.387366	0.50968	0.635706
8	face with tears of joy	😂	0.25246	0.327743	0.200671	0.231262	0.299193	0.220489	0.167144	0.377814	0.496457	0.609336
9	slightly smiling face	🙂	0.195261	0.522894	0.138986	0.216414	0.499017	0.220721	0.258416	0.559375	0.417133	0.907096
10	upside-down face	🙃	0.265742	0.432408	0.204277	0.266274	0.346434	0.285992	0.197487	0.441011	0.572831	0.722411
11	winking face	😉	0.193818	0.559043	0.128874	0.21877	0.531387	0.196438	0.265886	0.584501	0.422605	0.977316
12	smiling face with smiling eyes	😊	0.135068	0.662413	0.104496	0.16662	0.728064	0.17347	0.337407	0.683652	0.305721	1.13019
13	smiling face with halo	😇	0.185314	0.702838	0.164146	0.252507	0.765178	0.187226	0.291812	0.736084	0.387837	1.16318
14	smiling face with hearts	🥰	0.137743	0.575139	0.100277	0.144561	0.75131	0.143334	0.268842	0.568213	0.293645	1.07716
15	smiling face with heart-eyes	😍	0.126128	0.494106	0.107108	0.141706	0.656255	0.13234	0.241324	0.471968	0.265719	0.964215
16	star-struck	🤩	0.145456	0.606003	0.0993886	0.149561	0.595415	0.146886	0.268176	0.531682	0.293618	0.967157
17	face blowing a kiss	😘	0.144885	0.642862	0.0956324	0.150258	0.887368	0.156631	0.335178	0.638052	0.293067	1.2102
18	kissing face	😗	0.18503	0.395335	0.134459	0.165977	0.391831	0.208908	0.175571	0.397576	0.379787	0.681066
19	smiling face	☺️	0.153339	0.617949	0.113528	0.164761	0.68127	0.175225	0.29859	0.614336	0.334125	1.04998
20	kissing face with closed eyes	😚	0.166865	0.443392	0.10066	0.172219	0.528135	0.157972	0.227473	0.427211	0.285376	0.769743
21	kissing face with smiling eyes	😙	0.164167	0.455733	0.0777096	0.170922	0.541669	0.163054	0.235738	0.409206	0.354653	0.853732
22	face savoring food	😋	0.156516	0.458899	0.133425	0.16895	0.526577	0.14973	0.23104	0.448385	0.348662	0.844771
23	face with tongue	😛	0.220975	0.383654	0.149762	0.189472	0.395221	0.182757	0.179889	0.387469	0.44225	0.67675
24	winking face with tongue	😜	0.200995	0.464686	0.139698	0.218471	0.439767	0.206872	0.212948	0.4572	0.437983	0.785553
25	zany face	🤪	0.243815	0.426078	0.173817	0.246695	0.38768	0.223609	0.205316	0.404131	0.478937	0.684616
26	squinting face with tongue	😝	0.232438	0.46202	0.19111	0.249536	0.431607	0.218907	0.226611	0.457044	0.485089	0.746642
27	money-mouth face	🤑	0.349063	0.682068	0.174237	0.240268	0.583446	0.213652	0.352594	0.590887	0.44588	1.02167
28	smiling face with open hands	🤗	0.138534	0.723017	0.10013	0.172583	0.877832	0.17417	0.370598	0.758336	0.306984	1.28831
29	face with hand over mouth	🤭	0.216169	0.367709	0.167285	0.220929	0.354895	0.202522	0.197603	0.407246	0.454977	0.679782
30	shushing face	🤫	0.230737	0.415447	0.168333	0.239957	0.336829	0.219595	0.189944	0.485797	0.450818	0.773635
31	thinking face	🤔	0.253022	0.416769	0.180744	0.28464	0.320258	0.256036	0.210561	0.506256	0.549389	0.794099
32	zipper-mouth face	🤐	0.261513	0.394298	0.227887	0.291484	0.293311	0.260307	0.215497	0.457602	0.543129	0.703692
33	face with raised eyebrow	🤨	0.312104	0.344711	0.258093	0.311502	0.302934	0.28452	0.177812	0.45782	0.621441	0.698239
34	neutral face	😐	0.30126	0.338899	0.261874	0.285594	0.264669	0.297063	0.158325	0.394332	0.610966	0.615167
35	expressionless face	😑	0.334221	0.363324	0.280005	0.303659	0.280695	0.303747	0.15286	0.414487	0.657665	0.620665
36	face without mouth	😶	0.24879	0.338759	0.210868	0.261	0.297168	0.252324	0.179764	0.426697	0.525428	0.670435
37	smirking face	😏	0.238723	0.413223	0.16303	0.233788	0.371406	0.20963	0.213543	0.436983	0.465391	0.707801
38	unamused face	😒	0.342289	0.321705	0.29305	0.288833	0.260766	0.30096	0.147769	0.389995	0.660853	0.606978
39	face with rolling eyes	🙄	0.320317	0.366196	0.262333	0.300115	0.291638	0.302892	0.179	0.439883	0.657414	0.690115
40	grimacing face	😬	0.246383	0.435088	0.197177	0.277775	0.339602	0.266153	0.205663	0.454385	0.531024	0.725757
41	relieved face	😌	0.198868	0.456603	0.15838	0.196627	0.465017	0.205383	0.21341	0.486631	0.397954	0.796168
42	pensive face	😔	0.264083	0.360553	0.20801	0.295935	0.331069	0.32099	0.177854	0.394036	0.544674	0.640532
43	sleepy face	😪	0.27106	0.368552	0.212796	0.264404	0.318999	0.290036	0.16584	0.389193	0.518261	0.606029
44	drooling face	🤤	0.183074	0.369465	0.142989	0.155003	0.416805	0.134308	0.171585	0.372574	0.353254	0.676652
45	sleeping face	😴	0.203133	0.451202	0.179139	0.187965	0.410799	0.200056	0.236821	0.448172	0.477074	0.70655
46	face with medical mask	😷	0.276598	0.492585	0.279472	0.396907	0.463358	0.392686	0.266525	0.7394	0.796263	0.986495
47	face with thermometer	🤒	0.269841	0.319015	0.305073	0.328024	0.264479	0.351888	0.169455	0.338803	0.673423	0.572447
48	face with head-bandage	🤕	0.274873	0.327524	0.231481	0.312999	0.276144	0.319354	0.166485	0.378177	0.567357	0.586238
49	nauseated face	🤢	0.3729	0.315671	0.475549	0.362141	0.290686	0.338711	0.158539	0.391003	0.776122	0.613347
50	face vomiting	🤮	0.401695	0.352497	0.489703	0.407065	0.291779	0.369662	0.204825	0.456768	0.836025	0.659842
51	sneezing face	🤧	0.214925	0.389909	0.183955	0.205258	0.40054	0.234422	0.188299	0.437931	0.466165	0.707147
52	hot face	🥵	0.251264	0.366117	0.15591	0.199627	0.338305	0.168204	0.139515	0.364708	0.391287	0.60822
53	cold face	🥶	0.225078	0.385741	0.146819	0.208137	0.318887	0.215692	0.168344	0.369767	0.624502	0.59984
54	woozy face	🥴	0.281942	0.322699	0.238178	0.250045	0.271733	0.26191	0.150421	0.367871	0.565833	0.571145
55	face with crossed-out eyes	😵	0.271523	0.413907	0.155629	0.227649	0.343543	0.25745	0.207781	0.44702	0.543046	0.629967
56	exploding head	🤯	0.304753	0.429928	0.173834	0.302774	0.347474	0.256478	0.215199	0.467556	0.545962	0.744742
57	cowboy hat face	🤠	0.175159	0.405259	0.114478	0.164895	0.374616	0.166615	0.205238	0.429336	0.347336	0.650867
58	partying face	🥳	0.137893	1.08388	0.0985519	0.134849	1.0948	0.132544	0.543972	0.798765	0.294625	1.49385
59	smiling face with sunglasses	😎	0.197213	0.525411	0.131377	0.208305	0.494092	0.198946	0.268608	0.514922	0.401942	0.942377
60	nerd face	🤓	0.207663	0.510364	0.128685	0.224177	0.451296	0.194721	0.225708	0.543339	0.408112	0.902411
61	face with monocle	🧐	0.247211	0.396815	0.186016	0.277634	0.301808	0.231912	0.194267	0.495051	0.544478	0.772152
62	confused face	😕	0.278313	0.342981	0.238678	0.266574	0.280869	0.307419	0.168675	0.375322	0.574645	0.616561
63	worried face	😟	0.292443	0.358444	0.226523	0.302438	0.268176	0.320359	0.170142	0.353353	0.589823	0.568664
64	slightly frowning face	🙁	0.2723	0.390113	0.224287	0.281089	0.342179	0.321929	0.176532	0.405802	0.552585	0.688299
65	frowning face	☹	0.231535	0.338824	0.198715	0.266392	0.318509	0.290122	0.17303	0.379112	0.519514	0.620509
66	face with open mouth	😮	0.27266	0.479189	0.195344	0.29406	0.458409	0.252924	0.280943	0.48089	0.558862	0.835858
67	hushed face	😯	0.214521	0.330816	0.15605	0.192807	0.28689	0.213698	0.170095	0.380619	0.426544	0.643592
68	astonished face	😲	0.305665	0.47429	0.202388	0.31311	0.372061	0.292046	0.216382	0.501057	0.556781	0.774455
69	flushed face	😳	0.244557	0.384427	0.179229	0.263713	0.31212	0.223441	0.200863	0.393623	0.491832	0.657366
70	pleading face	🥺	0.151047	0.469029	0.11047	0.161166	0.594581	0.18812	0.219509	0.493517	0.333164	0.900842
71	fearful face	😨	0.300019	0.354798	0.25845	0.317405	0.273504	0.3142	0.196193	0.411131	0.618784	0.581294
72	anxious face with sweat	😰	0.306054	0.429892	0.240884	0.360206	0.325219	0.36686	0.23436	0.353722	0.644841	0.631303
73	sad but relieved face	😥	0.31826	0.424813	0.213258	0.422413	0.39459	0.413896	0.191747	0.53516	0.673162	0.777396
74	crying face	😢	0.307631	0.447764	0.23511	0.378012	0.438689	0.410647	0.211766	0.525795	0.65519	0.813572
75	loudly crying face	😭	0.245507	0.361641	0.197749	0.242112	0.348175	0.257342	0.165832	0.382971	0.503655	0.62764
76	face screaming in fear	😱	0.30275	0.485656	0.21317	0.36333	0.393973	0.27709	0.264834	0.49659	0.610131	0.810162
77	confounded face	😖	0.306912	0.431927	0.271658	0.320938	0.343787	0.369116	0.189812	0.443572	0.677082	0.678212
78	persevering face	😣	0.279573	0.376728	0.230773	0.304786	0.30883	0.322657	0.173929	0.397118	0.586243	0.615404
79	disappointed face	😞	0.331171	0.422365	0.242035	0.343975	0.357594	0.378831	0.218536	0.457234	0.65416	0.717305
80	downcast face with sweat	😓	0.271676	0.397869	0.210734	0.323614	0.331379	0.340125	0.208235	0.434945	0.62214	0.630938
81	weary face	😩	0.251094	0.358823	0.210553	0.244994	0.333154	0.255099	0.165262	0.37218	0.521659	0.62482
82	tired face	😫	0.244138	0.381136	0.19062	0.255951	0.330365	0.264914	0.158706	0.369575	0.517537	0.62055
83	yawning face	🥱	0.32695	0.296418	0.239488	0.243612	0.241691	0.269339	0.158093	0.340004	0.594768	0.565736
84	face with steam from nose	😤	0.332555	0.368911	0.245283	0.286618	0.293601	0.248859	0.169139	0.420176	0.572821	0.626166
85	pouting face	😡	0.551641	0.437943	0.429421	0.533678	0.335257	0.478222	0.249247	0.584427	1.00927	0.846917
86	angry face	😠	0.492731	0.408596	0.362116	0.470346	0.331884	0.390102	0.212373	0.509304	0.881351	0.770273
87	face with symbols on mouth	🤬	0.559893	0.433395	0.428281	0.525063	0.320851	0.458783	0.253708	0.592714	0.990989	0.794896
88	smiling face with horns	😈	0.302821	0.578639	0.238896	0.289147	0.487795	0.248142	0.23352	0.492915	0.568956	0.821421
89	angry face with horns	👿	0.530423	0.54459	0.450675	0.544142	0.471225	0.442139	0.312133	0.599553	0.897252	0.921741
90	skull	💀	0.280365	0.331259	0.231861	0.255668	0.273282	0.251658	0.160194	0.356236	0.544531	0.568199
91	skull and cross bones	☠	0.369352	0.470712	0.260656	0.372587	0.41664	0.320779	0.244867	0.511682	0.670592	0.83279
92	pile of poo	💩	0.425231	0.465755	0.420891	0.403435	0.333558	0.376047	0.258281	0.557004	0.916912	0.894712
93	clown face	🤡	0.324484	0.476339	0.251259	0.316736	0.375295	0.297015	0.282756	0.518233	0.691934	0.810981
94	ogre	👹	0.485075	0.511903	0.326212	0.531053	0.539664	0.335029	0.261058	0.572989	0.827978	0.995512
95	ghost	👻	0.254683	0.972176	0.187741	0.370523	0.953168	0.237603	0.455785	0.892975	0.590358	1.32851
96	alien	👽	0.262156	0.462496	0.265869	0.363076	0.471146	0.212663	0.226567	0.476241	0.60173	0.859936
97	robot	🤖	0.2484	0.756707	0.166048	0.286269	0.687917	0.267512	0.296594	0.864919	0.608832	1.46344
98	grinning cat	😺	0.167123	0.464659	0.139945	0.146537	0.543048	0.18203	0.267417	0.529865	0.401582	0.866646
99	cat with tears of joy	😹	0.220608	0.336438	0.201279	0.208091	0.306086	0.200486	0.166128	0.383931	0.445874	0.598612
100	smiling cat with heart-eyes	😻	0.124978	0.522966	0.10271	0.135967	0.705065	0.136885	0.25671	0.494451	0.279092	0.969632
101	cat with wry smile	😼	0.166914	0.34922	0.13619	0.186448	0.306908	0.168836	0.159711	0.31309	0.370041	0.566323
102	weary cat	🙀	0.225587	0.427968	0.20842	0.296239	0.358609	0.298395	0.21972	0.396653	0.511818	0.65528
103	crying cat	😿	0.161837	0.363508	0.143819	0.226419	0.406708	0.240313	0.26213	0.458157	0.425811	0.704874
104	see-no-evil monkey	🙈	0.190902	0.414605	0.149434	0.225503	0.38079	0.203577	0.199206	0.457897	0.432274	0.715902
105	speak-no-evil monkey	🙊	0.179391	0.432788	0.149684	0.198809	0.378578	0.204783	0.190293	0.413784	0.379399	0.66297
106	kiss mark	💋	0.162468	0.615464	0.120047	0.176476	0.824092	0.193913	0.302013	0.596994	0.385605	1.14618
107	love letter	💌	0.185481	0.903433	0.121828	0.189674	1.00677	0.224607	0.394462	0.940244	0.373317	1.66577
108	heart with arrow	💘	0.134728	0.580371	0.0820188	0.145741	0.868509	0.183477	0.288772	0.583029	0.280469	1.17427
109	heart with ribbon	💝	0.114143	0.712573	0.101797	0.15777	1.0364	0.176704	0.420897	0.775037	0.308707	1.40435
110	sparkling heart	💖	0.136199	0.745254	0.114755	0.17855	0.932083	0.174016	0.405331	0.672515	0.292382	1.35361
111	growing heart	💗	0.134437	0.688109	0.0886322	0.14075	0.919517	0.16365	0.344966	0.702994	0.279786	1.28605
112	beating heart	💓	0.128985	0.631578	0.0838254	0.158886	0.844441	0.150377	0.270719	0.623085	0.26236	1.1625
113	revolving hearts	💞	0.132451	0.695847	0.0920246	0.156929	0.977762	0.175662	0.35245	0.697534	0.299481	1.32136
114	two hearts	💕	0.144336	0.688058	0.0984056	0.15654	0.911163	0.173564	0.336548	0.672712	0.297065	1.26334
115	heart exclamation	❣	0.142423	0.697831	0.099437	0.181607	0.894489	0.176279	0.324113	0.714358	0.32824	1.2884
116	broken heart	💔	0.34023	0.438734	0.227153	0.471546	0.426583	0.449217	0.217244	0.543593	0.734597	0.81214
117	red heart	❤	0.157696	0.660783	0.109608	0.192607	0.876679	0.187464	0.312395	0.698969	0.332132	1.28241
118	orange heart	🧡	0.163743	0.69771	0.105833	0.16767	0.834138	0.173076	0.295118	0.70074	0.333702	1.2404
119	yellow heart	💛	0.141018	0.646232	0.0890751	0.164829	0.805756	0.176245	0.303741	0.649661	0.303305	1.18214
120	green heart	💚	0.164614	0.714815	0.0952146	0.165494	0.87273	0.181985	0.335477	0.770676	0.321012	1.3029
121	blue heart	💙	0.167889	0.678321	0.104696	0.20626	0.805154	0.213248	0.317286	0.708087	0.352338	1.20407
122	purple heart	💜	0.181143	0.709477	0.102898	0.169306	0.906676	0.201461	0.367785	0.734962	0.354582	1.30803
123	brown heart	🤎	0.147867	0.674152	0.0614957	0.158619	0.895457	0.16834	0.300813	0.755088	0.306209	1.24674
124	black heart	🖤	0.182806	0.590696	0.128159	0.203158	0.710489	0.221346	0.270899	0.607268	0.396129	1.05519
125	white heart	🤍	0.164216	0.701139	0.101006	0.18785	0.884731	0.189904	0.329548	0.727006	0.346907	1.28365
126	hundred points	💯	0.284609	0.489473	0.187706	0.253264	0.466143	0.223442	0.207698	0.597063	0.487556	0.967905
127	collision	💥	0.298584	0.728344	0.134441	0.317889	0.64625	0.261977	0.365334	0.75672	0.538086	1.26507
128	dizzy	💫	0.184635	0.777587	0.100015	0.214308	0.868102	0.221275	0.362662	0.755405	0.358285	1.40582
129	sweat droplets	💦	0.209694	0.559072	0.183632	0.20208	0.516833	0.160875	0.195344	0.489682	0.474686	0.911953
130	dashing away	💨	0.21515	0.487289	0.154063	0.211745	0.389689	0.179183	0.197239	0.445332	0.433685	0.741898
131	bomb	💣	0.391878	0.579312	0.175466	0.411249	0.441195	0.341472	0.325534	0.509264	0.616002	0.858739
132	thought balloon	💭	0.208912	0.595229	0.143708	0.306477	0.53443	0.270026	0.243023	0.620041	0.460115	1.05609
133	zzz	💤	0.177817	0.699924	0.117544	0.170281	0.641915	0.178781	0.396875	0.624529	0.385047	0.939274
134	waving hand	👋	0.224203	0.619147	0.141904	0.220284	0.549658	0.235381	0.289746	0.622808	0.454928	1.02388
135	hand with fingers splayed	🖐	0.22109	0.529685	0.133252	0.202481	0.460899	0.203589	0.273593	0.617523	0.510634	0.951152
136	raised hand	✋	0.230584	0.373539	0.179273	0.264168	0.306195	0.229564	0.174039	0.436666	0.524309	0.669126
137	OK hand	👌	0.177643	0.528969	0.120433	0.18502	0.548496	0.180001	0.242109	0.589759	0.341985	0.976264
138	victory hand	✌	0.241407	0.590678	0.169159	0.253644	0.572562	0.240648	0.265913	0.636893	0.480869	1.007
139	crossed fingers	🤞	0.18122	0.631156	0.131473	0.220278	0.614683	0.190056	0.356833	0.625499	0.361407	0.997627
140	love-you gesture	🤟	0.195683	0.500453	0.120478	0.179065	0.531843	0.171235	0.226216	0.472557	0.360832	0.883874
141	sign of the horns	🤘	0.199254	0.550165	0.128048	0.221665	0.541098	0.19615	0.232885	0.504892	0.392329	0.878203
142	call me hand	🤙	0.227712	0.611977	0.159616	0.190906	0.534633	0.208452	0.286596	0.613495	0.41111	0.971391
143	back hand index pointing left	👈	0.209898	0.543507	0.134058	0.221359	0.497466	0.212259	0.246371	0.53175	0.41892	0.927147
144	back hand index pointing right	👉	0.276008	0.75465	0.142488	0.334649	0.608073	0.276366	0.324436	0.771911	0.539026	1.33897
145	back hand index pointing up	👆	0.240499	0.682046	0.176193	0.27858	0.492931	0.230465	0.269991	0.657191	0.476361	1.00882
146	middle finger	🖕	0.447882	0.456398	0.409248	0.424786	0.380135	0.407826	0.254091	0.557985	0.950887	0.814661
147	back hand index pointing down	👇	0.309824	0.678726	0.171668	0.367402	0.529865	0.303505	0.305776	0.794785	0.616704	1.25717
148	index pointing up	☝	0.222236	0.554644	0.174929	0.258619	0.539996	0.21481	0.241894	0.673932	0.460423	1.00799
149	thumbs up	👍	0.190571	0.588695	0.12941	0.222822	0.561443	0.197758	0.299041	0.64793	0.395697	1.0505
150	thumbs down	👎	0.429335	0.428751	0.421035	0.401724	0.322184	0.43304	0.204249	0.489905	0.904321	0.748965
151	raised fist	✊	0.360527	0.680201	0.166383	0.4075	0.591907	0.296692	0.284944	0.812149	0.624426	1.23809
152	oncoming fist	👊	0.305595	0.642677	0.144727	0.339575	0.585408	0.246986	0.368755	0.670256	0.502746	1.09353
153	right -facing fist	🤜	0.285953	0.624415	0.174247	0.261873	0.535452	0.207692	0.319398	0.6699	0.461538	1.07224
154	clapping hands	👏	0.184967	0.567103	0.123094	0.200884	0.566341	0.17067	0.261401	0.649978	0.35263	1.07786
155	raising hands	🙌	0.182491	0.628286	0.11755	0.219393	0.627718	0.152652	0.273558	0.652738	0.337651	1.08987
156	palms up together	🤲	0.171905	0.676628	0.139757	0.280943	0.707243	0.237545	0.26859	0.784613	0.369085	1.19905
157	handshake	🤝	0.217054	0.447083	0.151043	0.194996	0.453729	0.198479	0.222301	0.608687	0.416328	0.919026
158	folded hands	🙏	0.216806	0.782935	0.149576	0.355665	0.862856	0.252839	0.339198	0.978269	0.45859	1.46951
159	writing hand	✍	0.270273	0.613364	0.20785	0.299616	0.502975	0.289059	0.263247	0.653645	0.537121	1.20948
160	nail polish	💅	0.27978	0.418249	0.208436	0.216048	0.421825	0.249977	0.185328	0.492251	0.495369	0.822742
161	flexed biceps	💪	0.263816	0.622051	0.131763	0.257894	0.530825	0.20339	0.260661	0.644498	0.450891	1.03322
162	brain	🧠	0.202371	0.564349	0.153477	0.314149	0.51692	0.263656	0.268185	0.73741	0.519984	1.49614
163	eyes	👀	0.195059	0.426265	0.118208	0.203579	0.312152	0.163872	0.185421	0.39799	0.370481	0.661159
164	eye	👁	0.193323	0.406464	0.136715	0.246753	0.377342	0.222176	0.200169	0.436044	0.425534	0.723809
165	tongue	👅	0.184566	0.445376	0.159063	0.162471	0.48633	0.145526	0.199517	0.39346	0.436157	0.787677
166	mouth	👄	0.176017	0.398139	0.141949	0.161817	0.355559	0.15912	0.207309	0.332546	0.393485	0.664798
167	baby	👶	0.266466	0.591231	0.21974	0.343924	0.91029	0.300621	0.311231	0.636777	0.588388	1.3441
168	man	👨	0.192604	0.635928	0.129188	0.246431	0.614714	0.225256	0.252608	0.732383	0.439521	1.2766
169	woman	👩	0.177567	0.605928	0.134753	0.254542	0.616592	0.243532	0.251925	0.698345	0.425644	1.2389
170	person gesturing NO	🙅	0.296754	0.370141	0.20588	0.237495	0.301489	0.207102	0.148377	0.43551	0.54937	0.662085
171	person gesturing OK	🙆	0.244549	0.435833	0.158283	0.251641	0.414177	0.212073	0.216755	0.463779	0.491205	0.750228
172	person tipping hand	💁	0.231301	0.473997	0.188418	0.221486	0.410276	0.225479	0.227171	0.524167	0.482066	0.812595
173	person raising hand	🙋	0.217529	0.672367	0.154049	0.225227	0.689467	0.23346	0.318815	0.733119	0.435789	1.1636
174	woman raising hand	🙋‍♀️	0.227437	0.718412	0.133574	0.249097	0.830325	0.267148	0.33213	0.830325	0.418773	1.35018
175	person bowing	🙇	0.154799	1.27741	0.0827825	0.195724	0.987948	0.160166	0.46898	0.826831	0.295263	1.33511
176	person face palming	🤦	0.340779	0.354458	0.282474	0.319373	0.264272	0.312295	0.17213	0.435662	0.687729	0.658642
177	man face palming	🤦‍♂️	0.388976	0.406299	0.290289	0.392126	0.307087	0.346457	0.205249	0.544357	0.769029	0.785827
178	woman face palming	🤦‍♀️	0.324415	0.418729	0.254849	0.36388	0.289632	0.341137	0.204682	0.482274	0.735786	0.753846
179	person shrugging	🤷	0.329164	0.425166	0.240993	0.310992	0.342039	0.31081	0.216406	0.542004	0.639239	0.834436
180	man shrugging	🤷‍♂️	0.35159	0.468198	0.241166	0.342756	0.344965	0.337456	0.234541	0.592315	0.70583	0.909011
181	woman shrugging	🤷‍♀️	0.361194	0.48	0.28	0.374328	0.405373	0.367761	0.263284	0.619701	0.717015	0.93791
182	princess	👸	0.27822	0.776324	0.128883	0.257731	1.00741	0.254635	0.400285	0.769576	0.485164	1.60528
183	fairy	🧚	0.143838	0.659736	0.0968217	0.160961	0.71585	0.196006	0.30877	0.551704	0.334427	1.09981
184	person getting massage	💆	0.223164	0.418079	0.183616	0.20339	0.389831	0.214689	0.183616	0.358757	0.477401	0.734463
185	person walking	🏃	0.196211	0.472163	0.129969	0.233443	0.35458	0.222505	0.191262	0.447749	0.427894	0.697354
186	person running	🏃	0.206342	0.530879	0.117852	0.234785	0.420901	0.214721	0.213863	0.490651	0.408308	0.786768
187	woman running	🏃‍♀️	0.228659	0.582317	0.118902	0.271341	0.45122	0.256098	0.22561	0.503049	0.439024	0.801829
188	woman dancing	💃	0.132447	0.72208	0.0836664	0.164887	0.790188	0.173253	0.30866	0.68714	0.321186	1.20203
189	man dancing	🕺	0.178781	0.593801	0.140579	0.162023	0.64219	0.182689	0.258183	0.654666	0.388072	0.998564
190	person cartwheeling	🤸	0.126651	0.628398	0.127306	0.173218	0.532809	0.128944	0.249754	0.545747	0.381319	0.812316
191	person in lotus position	🧘	0.25812	0.645174	0.181085	0.26903	0.68151	0.257932	0.283819	0.670456	0.486243	1.31008
192	speaking head	🗣	0.293991	0.487397	0.189494	0.279829	0.41172	0.267163	0.224107	0.559593	0.566602	0.882712
193	gorilla	🦍	0.220391	0.347893	0.196426	0.231047	0.321809	0.200649	0.115693	0.405884	0.456427	0.656626
194	dog face	🐶	0.164843	0.686776	0.117642	0.196638	0.700892	0.194144	0.28516	0.693708	0.420723	1.19209
195	dog	🐕	0.202736	0.656739	0.175678	0.233334	0.895294	0.25105	0.375178	0.732291	0.477811	1.39124
196	wolf	🐺	0.299932	0.738278	0.172761	0.330519	0.643336	0.251094	0.343951	0.705092	0.5946	1.14768
197	cat face	🐱	0.206529	0.572852	0.142612	0.208935	0.682131	0.194845	0.238832	0.635052	0.427491	1.08522
198	cat	🐈	0.15613	0.505212	0.102116	0.265692	0.59889	0.244438	0.296016	0.583909	0.440233	0.933306
199	lion	🦁	0.29171	0.558006	0.152166	0.381704	0.546307	0.204369	0.23894	0.593764	0.468518	1.12427
200	tiger face	🐯	0.165515	0.497248	0.0853026	0.196707	0.485506	0.142582	0.242196	0.53805	0.287817	0.856373
201	goat	🐐	0.182304	0.410893	0.117703	0.162425	0.41603	0.161362	0.161936	0.464646	0.315489	0.805428
202	rabbit face	🐰	0.278305	0.661511	0.17241	0.252729	0.736314	0.268165	0.342601	0.714107	0.513306	1.15716
203	bear	🐻	0.297782	0.650421	0.104973	0.325486	0.691453	0.159138	0.29966	0.584903	0.38266	1.10749
204	paw prints	🐾	0.144908	0.668982	0.104768	0.166994	0.829486	0.209081	0.358778	0.716096	0.353903	1.23587
205	dove	🕊	0.254503	0.773432	0.145869	0.380202	0.977597	0.326393	0.358075	0.947307	0.516363	1.60871
206	eagle	🦅	0.291289	0.636128	0.16401	0.334351	0.609274	0.258005	0.321284	0.860998	0.550528	1.2028
207	owl	🦉	0.241434	0.679045	0.165577	0.292038	0.626065	0.240147	0.298376	0.66637	0.459992	1.1531
208	frog	🐸	0.190179	0.53398	0.141983	0.206537	0.521085	0.208674	0.241903	0.635869	0.487049	1.01503
209	snake	🐍	0.317807	0.589937	0.317253	0.447703	0.590366	0.298713	0.250372	0.753851	0.645369	1.08436
210	butterfly	🦋	0.195517	0.62791	0.137976	0.223341	0.805728	0.236745	0.322645	0.70187	0.376217	1.22789
211	honeybee	🐝	0.363399	0.66283	0.147327	0.402887	0.667293	0.240735	0.261588	0.71046	0.48455	1.1929
212	bouquet	💐	0.132302	1.11309	0.088526	0.207735	1.37544	0.1749	0.528119	1.12221	0.273294	1.93264
213	cherry blossom	🌸	0.136704	0.796151	0.106947	0.174561	0.951139	0.187385	0.393816	0.797749	0.316556	1.36671
214	rose	🌹	0.17053	0.794767	0.10521	0.210273	1.0849	0.213053	0.452385	0.898292	0.346072	1.5627
215	wilted flower	🥀	0.25399	0.533082	0.159773	0.307529	0.700975	0.349613	0.23447	0.630022	0.55407	1.0558
216	hibiscus	🌺	0.155488	0.759032	0.0953863	0.187453	1.03612	0.194435	0.381639	0.827531	0.421637	1.47782
217	sunflower	🌻	0.133506	0.77441	0.087375	0.14646	0.98768	0.189638	0.423744	0.758193	0.321715	1.3847
218	blossom	🌼	0.126481	0.754683	0.105586	0.15187	1.0625	0.202278	0.435355	0.885219	0.353626	1.51124
219	tulip	🌷	0.0948475	0.834407	0.0926804	0.123689	1.27454	0.186718	0.477701	1.02959	0.269312	1.6697
220	seedling	🌱	0.195377	0.699839	0.169201	0.224579	0.756817	0.246852	0.317382	0.712056	0.446236	1.34056
221	evergreen tree	🌲	0.279586	0.778792	0.236271	0.186419	0.921703	0.260349	0.452869	0.802322	0.373131	1.415
222	deciduous tree	🌳	0.243118	0.763365	0.221877	0.214083	0.832515	0.18446	0.381246	0.805341	0.422798	1.44338
223	palm tree	🌴	0.151122	0.642984	0.132531	0.166782	0.726838	0.189154	0.241148	0.594538	0.326005	1.08848
224	herb	🌿	0.169566	0.615869	0.15873	0.226428	0.739819	0.230436	0.288572	0.677118	0.450689	1.26655
225	shamrock	☘	0.156982	0.753828	0.104991	0.185489	0.815428	0.211704	0.454167	0.716412	0.328877	1.24583
226	four leaf clover	🍀	0.127058	1.15079	0.0882912	0.146693	1.24655	0.12509	0.864088	0.925015	0.2709	1.65323
227	leaf fluttering in wind	🍃	0.179001	0.707975	0.131606	0.174157	0.78987	0.216175	0.261092	0.683492	0.350043	1.21603
228	tangerine	🍊	0.21972	0.588477	0.183787	0.183787	0.564823	0.197225	0.226277	0.620749	0.445186	1.02989
229	red apple	🍎	0.12774	0.599117	0.0953247	0.119325	0.643273	0.127325	0.267221	0.587532	0.297143	1.21782
230	peach	🍑	0.240664	0.518689	0.183503	0.218534	0.577944	0.184619	0.202379	0.526513	0.534629	0.947804
231	cherries	🍒	0.145152	0.692347	0.0930754	0.126424	0.691717	0.166436	0.337316	0.691684	0.319205	1.21576
232	strawberry	🍓	0.151536	0.58923	0.123584	0.15489	0.727355	0.181786	0.246397	0.464267	0.275299	1.01433
233	eggplant	🍆	0.274088	0.572873	0.214815	0.225845	0.520806	0.174649	0.216245	0.491911	0.589793	0.911976
234	mushroom	🍄	0.212719	0.63443	0.154167	0.197368	0.723684	0.24057	0.277851	0.692105	0.389035	1.19474
235	pizza	🍕	0.114586	0.429439	0.0523212	0.0827311	0.651789	0.0983408	0.207955	0.468347	0.231254	0.898711
236	cooking	🍳	0.131595	0.771043	0.106698	0.145154	0.766153	0.161752	0.294828	0.682424	0.361959	1.39434
237	popcorn	🍿	0.250085	0.723195	0.0963612	0.349159	0.46818	0.213166	0.298176	0.574153	0.493939	0.912663
238	cookie	🍪	0.144565	0.767815	0.135756	0.180431	0.817681	0.148026	0.310838	0.703005	0.359918	1.25201
239	birthday cake	🎂	0.0936625	2.11188	0.0691077	0.164242	2.38791	0.134983	1.11705	1.36123	0.234481	2.80049
240	shortcake	🍰	0.0894327	1.197	0.068743	0.110122	1.28154	0.114461	0.500334	0.711457	0.230367	1.63671
241	hot beverage	☕	0.196576	0.763532	0.0985249	0.14927	0.851119	0.189318	0.451129	0.808514	0.36177	1.30673
242	bottle with popping cork	🍾	0.131173	0.987239	0.110215	0.126744	1.03072	0.157221	0.50139	0.795728	0.307591	1.41154
243	wineglass	🍷	0.145777	0.633033	0.0941088	0.167165	0.697001	0.195235	0.335518	0.621079	0.344548	1.07861
244	beer mug	🍺	0.151195	0.642307	0.122424	0.17595	0.772138	0.169267	0.276351	0.517513	0.325137	1.10936
245	clinking beer mugs	🍻	0.160309	0.645946	0.101504	0.167406	0.726794	0.167421	0.289743	0.554834	0.362283	1.07975
246	clinking glasses	🥂	0.110185	0.857255	0.0946804	0.145758	0.981502	0.15101	0.389267	0.755799	0.278684	1.3187
247	kitchen knife	🔪	0.339709	0.460434	0.22911	0.391428	0.450885	0.327082	0.292651	0.452725	0.596721	0.769423
248	globe showing Europe-Africa	🌍	0.248635	0.78823	0.154066	0.363649	0.796459	0.289844	0.328529	0.8717	0.476168	1.55532
249	globe showing Americas	🌎	0.228347	0.808273	0.122993	0.297588	0.814112	0.247606	0.35708	0.879169	0.452452	1.51397
250	globe showing Asia-Australia	🌏	0.179186	0.893422	0.139346	0.315954	1.08475	0.299748	0.461717	0.995587	0.436099	1.76957
251	globe with meridians	🌐	0.200393	0.847666	0.0812776	0.209828	0.753612	0.260246	0.45484	0.896708	0.460934	1.69897
252	house	🏠	0.184359	0.652619	0.085611	0.257979	0.597425	0.199259	0.271116	0.71751	0.390936	1.30823
253	house with garden	🏡	0.185549	0.807369	0.123861	0.228163	0.826543	0.218323	0.328522	0.824756	0.355997	1.44513
254	automobile	🚗	0.211771	0.618751	0.0936242	0.291446	0.455851	0.252222	0.290576	0.510539	0.445977	1.01072
255	police car light	🚨	0.404516	0.834358	0.138283	0.379776	0.623573	0.397926	0.453869	0.931852	0.756395	1.40496
256	airplane	✈	0.135774	0.634521	0.120552	0.185578	0.445233	0.164465	0.225725	0.553137	0.334607	0.949274
257	rocket	🚀	0.195541	0.624957	0.0810667	0.177807	0.455743	0.158234	0.243096	0.577942	0.324006	1.09311
258	alarm clock	⏰	0.27772	1.00817	0.0872017	0.26199	0.741013	0.294291	0.516715	0.896084	0.606776	1.45435
259	crescent moon	🌙	0.13768	0.697442	0.0939328	0.159568	0.716033	0.194288	0.393053	0.67348	0.307193	1.10423
260	new moon face	🌚	0.19647	0.361987	0.145378	0.198755	0.320802	0.202519	0.167332	0.404404	0.42389	0.606561
261	sun	☀	0.139956	0.918631	0.0698877	0.143881	1.10868	0.169951	0.543694	0.880396	0.312444	1.49654
262	full moon face	🌝	0.154849	0.474582	0.0481605	0.170903	0.513712	0.167559	0.250502	0.602508	0.307023	0.945318
263	sun with face	🌞	0.127251	0.852077	0.0758096	0.135312	1.0361	0.152726	0.53949	0.794117	0.267538	1.39844
264	star	⭐	0.216449	0.867568	0.122863	0.247607	0.884102	0.241891	0.408683	0.945627	0.414125	1.56574
265	glowing star	🌟	0.212467	0.931564	0.168226	0.315789	0.899902	0.206591	0.592372	0.744364	0.385286	1.55298
266	milky way	🌌	0.145491	0.699765	0.111823	0.221582	0.724678	0.201438	0.288348	0.599046	0.369065	1.18314
267	cloud	☁	0.151992	0.640208	0.0981172	0.152849	0.809534	0.245936	0.314591	0.648471	0.359769	1.24097
268	rainbow	🌈	0.218693	0.740369	0.151552	0.245737	0.891781	0.257646	0.335462	0.83996	0.413864	1.43665
269	high voltage	⚡	0.238539	0.653295	0.1124	0.248467	0.586691	0.224317	0.286512	0.643663	0.444941	1.13585
270	snowflake	❄	0.151906	0.56866	0.10706	0.169191	0.527561	0.190288	0.214086	0.467441	0.406619	0.837737
271	fire	🔥	0.250578	0.519952	0.135054	0.263165	0.476894	0.19385	0.221021	0.5155	0.420251	0.899223
272	droplet	💧	0.152018	0.493015	0.110288	0.207612	0.433639	0.207492	0.173496	0.522967	0.432692	0.899652
273	water wave	🌊	0.223023	0.657435	0.139688	0.232303	0.610941	0.257607	0.306296	0.581526	0.456829	1.02327
274	sparkles	✨	0.181228	0.698439	0.118202	0.193711	0.771901	0.210591	0.352376	0.661579	0.37696	1.21548
275	balloon	🎈	0.0937879	1.59182	0.0727293	0.139056	1.80557	0.119113	0.838332	1.14113	0.19882	2.15339
276	party popper	🎉	0.143574	1.28211	0.115319	0.195879	1.29367	0.152742	0.720383	0.941409	0.29605	1.78022
277	confetti ball	🎊	0.123158	1.34553	0.0662175	0.151892	1.42268	0.140731	0.669375	0.973004	0.247402	1.78324
278	ribbon	🎀	0.19681	0.514337	0.0772302	0.216195	0.57812	0.133027	0.187169	0.505007	0.347277	0.866207
279	wrapped gift	🎁	0.134043	1.50763	0.0658995	0.156848	1.59484	0.145057	0.899055	0.984524	0.254014	2.09946
280	trophy	🏆	0.305345	0.819319	0.0855224	0.152608	0.869459	0.329797	0.512157	0.928218	0.48274	1.42547
281	1st place medal	🥇	0.174925	0.78908	0.0863285	0.172782	0.670184	0.191333	0.353438	0.752352	0.351045	1.23313
282	soccer ball	⚽	0.168086	0.724986	0.0795242	0.194434	0.604101	0.158729	0.286901	0.602876	0.346975	1.11757
283	baseball	⚾	0.312725	0.549863	0.0957477	0.155985	0.501973	0.143212	0.225903	0.534827	0.42724	1.20397
284	basketball	🏀	0.195776	0.703581	0.0745638	0.2382	0.587511	0.154454	0.240588	0.579982	0.342516	1.03379
285	American football	🏈	0.180946	0.678635	0.0939355	0.190371	0.586523	0.130803	0.216406	0.486909	0.275297	0.933782
286	boxing glove	🥊	0.537243	0.58961	0.132532	0.400048	0.435617	0.197991	0.225251	0.550395	0.604794	0.898852
287	direct hit	🎯	0.357647	0.619404	0.162322	0.340581	0.543308	0.263355	0.292461	0.667368	0.577518	1.09223
288	crystal ball	🔮	0.251806	0.847747	0.148181	0.293941	0.816219	0.249154	0.440598	0.774251	0.5304	1.40201
289	videogame	🎮	0.251997	0.798495	0.103725	0.254413	0.600288	0.215951	0.333658	0.760173	0.528986	1.27926
290	heart suit	♥	0.148703	0.680823	0.100884	0.186768	0.934761	0.179448	0.329595	0.726495	0.32717	1.35923
291	artist palette	🎨	0.140513	0.764146	0.0698186	0.161092	0.818921	0.301172	0.461917	0.601374	0.298785	1.4109
292	shopping bags	🛍	0.139821	1.12997	0.054727	0.11411	0.915514	0.224104	0.539847	0.851205	0.365004	1.74006
293	crown	👑	0.187088	0.642894	0.110616	0.215517	0.719513	0.193341	0.285844	0.705398	0.383697	1.33406
294	ring	💍	0.137185	0.61752	0.0915807	0.192303	0.73784	0.150374	0.28304	0.648148	0.308001	1.13692
295	gemstone	💎	0.20639	0.828186	0.134266	0.219781	0.935285	0.236674	0.36075	0.800087	0.436147	1.53599
296	speaker high volume	🔊	0.25124	0.488913	0.159127	0.215565	0.494235	0.262935	0.227029	0.583292	0.457968	1.05654
297	megaphone	📣	0.338231	1.10039	0.154858	0.33081	0.919441	0.339282	0.524994	1.18577	0.679443	1.76309
298	musical score	🎼	0.178169	0.66682	0.142707	0.240226	0.944983	0.389754	0.334678	0.807622	0.340048	1.37961
299	musical note	🎵	0.181117	0.536356	0.114463	0.217346	0.671102	0.315117	0.243067	0.608018	0.386166	1.06341
300	musical notes	🎶	0.190835	0.547998	0.131754	0.211534	0.718392	0.313622	0.268991	0.585684	0.402398	1.085
301	studio microphone	🎙	0.192954	0.71949	0.138057	0.247071	0.67301	0.24156	0.282279	0.788514	0.434745	1.45086
302	microphone	🎤	0.197114	0.689698	0.122342	0.231138	0.771292	0.303556	0.321487	0.709821	0.396156	1.21412
303	headphone	🎧	0.160898	0.558853	0.0981346	0.20001	0.610516	0.22679	0.269876	0.659735	0.350227	1.10758
304	radio	📻	0.188734	0.511614	0.089818	0.150407	0.418312	0.190089	0.241773	0.560201	0.303717	1.05691
305	guitar	🎸	0.130909	0.719164	0.116727	0.184127	0.907775	0.302934	0.331487	0.713626	0.316387	1.35521
306	mobile phone	📱	0.205826	0.782454	0.0904327	0.274961	0.496788	0.225039	0.238618	0.702614	0.391255	1.23231
307	mobile phone with arrow	📲	0.247538	0.714836	0.10981	0.250186	0.62356	0.24136	0.271228	0.798356	0.441797	1.37449
308	telephone	☎	0.198547	0.791438	0.129091	0.233111	0.604281	0.212228	0.292223	0.885965	0.500786	1.46131
309	telephone receiver	📞	0.195231	0.947148	0.177032	0.220402	0.590573	0.282318	0.268652	0.961233	0.565402	1.5039
310	laptop	💻	0.179901	0.7273	0.0852015	0.204061	0.573707	0.208073	0.242109	0.77241	0.359803	1.46726
311	movie camera	🎥	0.272094	0.733738	0.157965	0.345409	0.596865	0.241229	0.288328	0.65101	0.492994	1.1892
312	clapperboard	🎬	0.198059	0.696059	0.15035	0.301147	0.713698	0.253951	0.291063	0.703349	0.397127	1.28364
313	television	📺	0.241543	0.781023	0.0924893	0.436045	0.523426	0.241674	0.3345	0.701688	0.480297	1.23701
314	camera	📷	0.208038	0.64071	0.111754	0.25019	0.693679	0.250362	0.27414	0.718933	0.44835	1.28982
315	camera with flash	📸	0.221501	0.607523	0.107704	0.252013	0.655321	0.244462	0.281448	0.667287	0.437219	1.17051
316	candle	🕯	0.23795	0.689802	0.151178	0.385052	0.654146	0.336107	0.336374	0.77653	0.551156	1.20398
317	light bulb	💡	0.199675	0.599146	0.13618	0.255203	0.617908	0.205451	0.224465	0.677485	0.401713	1.25407
318	open book	📖	0.202297	0.787102	0.168728	0.350707	0.855124	0.269435	0.373675	1.06537	0.509717	1.85689
319	books	📚	0.191941	0.781518	0.115554	0.26213	0.738461	0.229162	0.343133	0.879804	0.424512	1.75087
320	newspaper	📰	0.231555	0.720926	0.106871	0.344644	0.530348	0.200737	0.269418	0.778009	0.436541	1.31119
321	moneybag	💰	0.397884	0.855749	0.159181	0.286458	0.725057	0.230064	0.44785	0.846573	0.503451	1.37797
322	dollar banknote	💵	0.446727	0.907053	0.170748	0.384102	0.768011	0.238369	0.408428	0.942315	0.516006	1.46551
323	money with wings	💸	0.241977	0.758703	0.113742	0.183263	0.672728	0.189599	0.364605	0.788862	0.396252	1.16995
324	memo	📝	0.249029	0.827117	0.121445	0.245998	0.624398	0.263714	0.275758	0.885548	0.496892	1.53893
325	chart increasing	📈	0.308473	0.694717	0.0859327	0.197162	0.552986	0.225909	0.255986	0.850361	0.466904	1.22959
326	pushpin	📌	0.30525	0.657362	0.142404	0.295351	0.594461	0.297305	0.364322	0.810308	0.57157	1.31247
327	round pushpin	📍	0.200557	0.591624	0.0900478	0.194407	0.51149	0.210258	0.252127	0.705857	0.421942	1.05978
328	key	🔑	0.145567	0.611931	0.0873723	0.186254	0.508834	0.176204	0.245907	0.741773	0.336846	1.13973
329	crossed swords	⚔	0.305526	0.730013	0.132635	0.279669	0.642584	0.265553	0.324466	0.7237	0.571842	1.2425
330	pistol	🔫	0.41581	0.448745	0.177982	0.445908	0.34241	0.25793	0.211102	0.452444	0.630624	0.719353
331	balance scale	⚖	0.681681	0.932849	0.324305	0.683615	0.666423	0.547415	0.345298	1.39338	1.03322	1.91854
332	syringe	💉	0.273776	0.580826	0.165227	0.395643	0.500745	0.302498	0.281094	0.67278	0.648313	1.17416
333	warning	⚠	0.439608	0.749455	0.230112	0.571282	0.553022	0.492896	0.380577	0.812113	0.909325	1.2534
334	prohibited	🚫	0.448199	0.595822	0.320577	0.452962	0.530185	0.409305	0.288929	0.828338	0.840166	1.19257
335	up arrow	⬆	0.352729	0.698023	0.195194	0.408814	0.60153	0.368784	0.302031	0.702441	0.725392	1.22569
336	right arrow	➡	0.287942	0.747024	0.121027	0.329469	0.569876	0.251934	0.328817	0.851424	0.571793	1.46169
337	down arrow	⬇	0.331103	0.891194	0.140765	0.352555	0.635737	0.340419	0.373418	0.954962	0.617991	1.42831
338	right arrow curving down	⤵	0.29852	0.72204	0.156659	0.352803	0.57556	0.291816	0.268476	0.865089	0.567466	1.37682
339	Latin cross	✝	0.354297	0.973031	0.3111	0.633316	1.22797	0.351005	0.375375	1.55437	0.68815	2.0518
340	play button	▶	0.230092	0.749379	0.101556	0.36356	0.617471	0.253447	0.358165	0.748157	0.521313	1.34826
341	hollow red circle	⭕	0.246607	0.582055	0.139697	0.256478	0.579588	0.215583	0.306099	0.700071	0.438392	1.20862
342	checkmark button	✅	0.315469	0.76093	0.142921	0.280361	0.621163	0.29243	0.373915	0.797231	0.567077	1.36564
343	checkmark	✔	0.33303	0.766973	0.14415	0.32443	0.694613	0.30366	0.355169	0.890124	0.570142	1.46774
344	cross mark	❌	0.396057	0.639583	0.255677	0.445093	0.55508	0.408976	0.299117	0.79783	0.788747	1.16148
345	double exclamation mark	‼	0.346083	0.565901	0.186944	0.293756	0.487914	0.323694	0.288913	0.655339	0.621506	0.974062
346	exclamation question mark	⁉	0.344167	0.460407	0.24075	0.362145	0.362419	0.361674	0.269939	0.625401	0.708915	0.912907
347	question mark	❓	0.311648	0.668672	0.169339	0.339744	0.419116	0.315021	0.248572	0.753282	0.600018	1.00264
348	exclamation mark	❗	0.401115	0.618841	0.197697	0.442791	0.501018	0.375403	0.320268	0.724174	0.786568	1.10852
349	copy right	©	0.244359	0.615693	0.128011	0.256466	0.666889	0.325807	0.321687	0.67772	0.560341	1.12597
350	registered	®	0.316949	0.545727	0.0971555	0.39663	0.485633	0.35534	0.250945	0.632424	0.600839	1.18204
351	trademark	™	0.260123	0.588556	0.20045	0.316385	0.495848	0.29367	0.266943	0.611336	0.569255	1.17567
352	keycap *	*️⃣	0.291798	0.761943	0.13273	0.315326	0.633542	0.28404	0.337716	0.813667	0.533033	1.32044
353	VS button	🆚	0.290356	0.654469	0.147971	0.27565	0.338463	0.20554	0.261286	0.563839	0.355905	0.760146
354	red circle	🔴	0.262668	0.634563	0.103947	0.288399	0.482997	0.210605	0.324935	0.647423	0.473743	1.06224
355	blue circle	🔵	0.206615	0.586486	0.0733986	0.222249	0.509478	0.271764	0.332175	0.586794	0.415303	1.0154
356	black circle	⚫	0.152461	0.527485	0.0915951	0.168444	0.431331	0.227079	0.253132	0.515214	0.400755	0.815105
357	white circle	⚪	0.176527	0.608658	0.0923999	0.221136	0.486076	0.186828	0.310289	0.57487	0.390018	0.947283
358	chequered flag	🏁	0.161811	0.609649	0.0798473	0.189895	0.544658	0.190865	0.246422	0.58446	0.351811	0.985101
359	rainbow flag	🏳️‍🌈	0.300486	0.738387	0.218078	0.308638	0.830978	0.305664	0.307065	0.881121	0.510269	1.48164
