# Supplementary material for: The Multidimensional Lexicon of Emojis: A New Tool to Assess the Emotional Content of Emojis
Source: Front Psychol. 2022 Jun 10;13:921388. doi: 10.3389/fpsyg.2022.921388 (PMC9231464; doi:10.3389/fpsyg.2022.921388)
Supplement: Supplementary file 2 [file Table_2.XLSX]

## Sheet: Supplementary Table 2—MLE score
id	name	emoji	anger_sd	anger_se	anticipation_sd	anticipation_se	disgust_sd	disgust_se	fear_sd	fear_se	joy_sd	joy_se	sadness_sd	sadness_se	surprise_sd	surprise_se	trust_sd	trust_se	positive_sd	positive_se	negative_sd	negative_se
1	grinning face	😀	0.41	0.007	0.808	0.014	0.323	0.006	0.461	0.008	0.864	0.015	0.382	0.007	0.492	0.009	0.915	0.016	1.338	0.024	0.631	0.011
2	grinning face with big eyes	😃	0.42	0.009	0.693	0.014	0.33	0.007	0.531	0.011	0.739	0.015	0.461	0.01	0.437	0.009	0.869	0.018	1.176	0.024	0.666	0.014
3	grinning face with smiling eyes	😄	0.442	0.01	0.709	0.015	0.387	0.008	0.456	0.01	0.727	0.016	0.41	0.009	0.444	0.01	0.754	0.016	1.069	0.023	0.712	0.015
4	beaming face with smiling eyes	😁	0.413	0.005	0.76	0.009	0.337	0.004	0.435	0.005	0.75	0.009	0.43	0.005	0.48	0.006	0.698	0.008	1.064	0.012	0.74	0.009
5	grinning squinting face	😆	0.442	0.007	0.683	0.011	0.41	0.007	0.444	0.007	0.757	0.012	0.459	0.008	0.475	0.008	0.717	0.012	1.162	0.019	0.73	0.012
6	grinning face with sweat	😅	0.484	0.006	0.698	0.008	0.405	0.005	0.488	0.006	0.707	0.008	0.45	0.005	0.411	0.005	0.728	0.008	1.089	0.013	0.716	0.008
7	rolling on the floor laughing	🤣	0.473	0.003	0.691	0.004	0.405	0.002	0.474	0.003	0.683	0.004	0.462	0.003	0.426	0.003	0.717	0.004	1.063	0.006	0.744	0.004
8	face with tears of joy	😂	0.479	0.002	0.669	0.002	0.42	0.001	0.491	0.002	0.662	0.002	0.468	0.002	0.419	0.001	0.696	0.002	1.023	0.004	0.744	0.003
9	slightly smiling face	🙂	0.419	0.007	0.754	0.013	0.343	0.006	0.452	0.008	0.727	0.012	0.417	0.007	0.486	0.008	0.826	0.014	1.165	0.02	0.651	0.011
10	upside-down face	🙃	0.462	0.007	0.705	0.011	0.386	0.006	0.502	0.008	0.631	0.01	0.441	0.007	0.433	0.007	0.666	0.01	1.012	0.016	0.792	0.012
11	winking face	😉	0.482	0.006	0.775	0.009	0.354	0.004	0.492	0.006	0.835	0.01	0.437	0.005	0.501	0.006	0.802	0.01	1.183	0.014	0.744	0.009
12	smiling face with smiling eyes	😊	0.402	0.004	0.753	0.007	0.34	0.003	0.427	0.004	0.781	0.008	0.406	0.004	0.46	0.004	0.747	0.007	1.108	0.011	0.648	0.006
13	smiling face with halo	😇	0.378	0.007	0.834	0.016	0.34	0.007	0.457	0.009	0.969	0.019	0.336	0.006	0.511	0.01	0.838	0.016	1.292	0.025	0.607	0.012
14	smiling face with hearts	🥰	0.408	0.004	0.754	0.006	0.36	0.003	0.434	0.004	0.808	0.007	0.411	0.004	0.446	0.004	0.757	0.007	1.125	0.01	0.705	0.006
15	smiling face with heart-eyes	😍	0.381	0.003	0.698	0.005	0.347	0.003	0.408	0.003	0.772	0.006	0.385	0.003	0.41	0.003	0.712	0.005	1.087	0.008	0.614	0.005
16	star-struck	🤩	0.408	0.006	0.664	0.01	0.3	0.004	0.436	0.006	0.668	0.01	0.431	0.006	0.44	0.006	0.642	0.009	0.913	0.013	0.652	0.009
17	face blowing a kiss	😘	0.359	0.004	0.799	0.009	0.346	0.004	0.354	0.004	0.965	0.011	0.41	0.005	0.515	0.006	0.883	0.01	1.406	0.016	0.596	0.007
18	kissing face	😗	0.322	0.015	0.765	0.036	0.364	0.017	0.395	0.019	0.983	0.046	0.352	0.017	0.587	0.028	0.803	0.038	1.483	0.07	0.485	0.023
19	smiling face	☺️	0.425	0.006	0.754	0.011	0.343	0.005	0.394	0.006	0.83	0.012	0.382	0.005	0.465	0.007	0.837	0.012	1.231	0.018	0.621	0.009
20	kissing face with closed eyes	😚	0.528	0.017	0.946	0.031	0.429	0.014	0.469	0.015	1.07	0.035	0.465	0.015	0.552	0.018	1.235	0.04	1.439	0.047	0.588	0.019
21	kissing face with smiling eyes	😙	0.512	0.028	1.32	0.072	0.281	0.015	0.504	0.027	1.617	0.088	0.301	0.016	0.616	0.033	1.942	0.105	2.433	0.132	0.952	0.052
22	face savoring food	😋	0.452	0.008	0.605	0.011	0.378	0.007	0.485	0.009	0.691	0.012	0.408	0.007	0.373	0.007	0.779	0.014	1.169	0.021	0.686	0.012
23	face with tongue	😛	0.571	0.019	0.757	0.025	0.446	0.015	0.558	0.018	0.748	0.025	0.518	0.017	0.539	0.018	0.64	0.021	1.078	0.035	0.965	0.032
24	winking face with tongue	😜	0.438	0.008	0.91	0.017	0.352	0.007	0.449	0.009	0.952	0.018	0.459	0.009	0.484	0.009	0.806	0.015	1.3	0.025	0.671	0.013
25	zany face	🤪	0.433	0.008	0.744	0.013	0.364	0.006	0.436	0.008	0.865	0.015	0.407	0.007	0.494	0.009	0.883	0.015	1.273	0.022	0.721	0.012
26	squinting face with tongue	😝	0.472	0.014	0.834	0.024	0.385	0.011	0.623	0.018	0.592	0.017	0.499	0.014	0.397	0.012	0.672	0.02	1.055	0.031	0.796	0.023
27	money-mouth face	🤑	0.44	0.015	0.866	0.029	0.327	0.011	0.396	0.013	0.625	0.021	0.441	0.015	0.444	0.015	0.576	0.02	1.213	0.041	0.545	0.019
28	smiling face with open hands	🤗	0.346	0.005	0.805	0.011	0.3	0.004	0.366	0.005	0.862	0.012	0.392	0.006	0.5	0.007	0.772	0.011	1.157	0.016	0.616	0.009
29	face with hand over mouth	🤭	0.402	0.009	0.716	0.016	0.351	0.008	0.39	0.009	0.693	0.015	0.391	0.009	0.498	0.011	0.77	0.017	0.993	0.022	0.688	0.015
30	shushing face	🤫	0.406	0.013	0.686	0.022	0.348	0.011	0.4	0.013	0.821	0.027	0.405	0.013	0.469	0.015	0.616	0.02	1.015	0.033	0.517	0.017
31	thinking face	🤔	0.475	0.005	0.711	0.007	0.423	0.004	0.481	0.005	0.653	0.006	0.484	0.005	0.41	0.004	0.761	0.007	1.064	0.01	0.752	0.007
32	zipper-mouth face	🤐	0.431	0.022	0.815	0.041	0.418	0.021	0.456	0.023	0.608	0.031	0.458	0.023	0.471	0.024	0.746	0.038	0.889	0.045	0.646	0.033
33	face with raised eyebrow	🤨	0.495	0.011	0.862	0.02	0.502	0.011	0.487	0.011	0.792	0.018	0.543	0.012	0.484	0.011	0.809	0.018	1.15	0.026	0.988	0.023
34	neutral face	😐	0.515	0.01	0.659	0.013	0.432	0.009	0.508	0.01	0.671	0.014	0.53	0.011	0.388	0.008	0.745	0.015	0.994	0.02	0.884	0.018
35	expressionless face	😑	0.603	0.015	0.664	0.017	0.582	0.015	0.495	0.012	0.616	0.015	0.533	0.013	0.445	0.011	0.653	0.016	0.856	0.021	0.971	0.024
36	face without mouth	😶	0.379	0.015	0.665	0.027	0.277	0.011	0.452	0.018	0.699	0.028	0.448	0.018	0.408	0.016	0.684	0.028	0.954	0.038	0.656	0.026
37	smirking face	😏	0.468	0.008	0.641	0.01	0.374	0.006	0.522	0.008	0.563	0.009	0.464	0.007	0.409	0.007	0.674	0.011	0.949	0.015	0.761	0.012
38	unamused face	😒	0.572	0.009	0.726	0.012	0.496	0.008	0.5	0.008	0.761	0.012	0.518	0.009	0.455	0.007	0.807	0.013	1.146	0.019	0.82	0.013
39	face with rolling eyes	🙄	0.496	0.005	0.708	0.007	0.438	0.004	0.525	0.005	0.691	0.007	0.488	0.005	0.437	0.004	0.725	0.007	1.061	0.011	0.79	0.008
40	grimacing face	😬	0.526	0.009	0.636	0.011	0.409	0.007	0.527	0.009	0.63	0.011	0.468	0.008	0.44	0.008	0.669	0.012	1	0.018	0.834	0.015
41	relieved face	😌	0.489	0.007	0.677	0.009	0.369	0.005	0.461	0.006	0.724	0.01	0.445	0.006	0.449	0.006	0.745	0.01	1.16	0.016	0.735	0.01
42	pensive face	😔	0.506	0.006	0.757	0.009	0.416	0.005	0.466	0.006	0.755	0.009	0.543	0.007	0.467	0.006	0.799	0.01	1.241	0.015	0.739	0.009
43	sleepy face	😪	0.459	0.011	0.659	0.015	0.421	0.01	0.451	0.011	0.669	0.016	0.454	0.011	0.431	0.01	0.682	0.016	1.011	0.024	0.68	0.016
44	drooling face	🤤	0.445	0.009	0.597	0.012	0.404	0.008	0.399	0.008	0.678	0.013	0.368	0.007	0.38	0.007	0.754	0.015	1.072	0.021	0.654	0.013
45	sleeping face	😴	0.492	0.013	0.72	0.018	0.396	0.01	0.457	0.012	0.777	0.02	0.458	0.012	0.452	0.012	0.787	0.02	1.111	0.028	0.735	0.019
46	face with medical mask	😷	0.553	0.019	0.651	0.022	0.516	0.017	0.517	0.017	0.461	0.016	0.455	0.015	0.314	0.011	0.516	0.017	0.772	0.026	0.889	0.03
47	face with thermometer	🤒	0.64	0.034	0.494	0.026	0.671	0.036	0.477	0.025	0.489	0.026	0.501	0.027	0.326	0.017	0.477	0.025	0.7	0.037	0.876	0.046
48	face with head-bandage	🤕	0.36	0.016	0.66	0.03	0.505	0.023	0.443	0.02	0.685	0.031	0.419	0.019	0.536	0.025	0.557	0.026	0.858	0.039	0.971	0.045
49	nauseated face	🤢	0.509	0.013	0.572	0.014	0.514	0.013	0.505	0.013	0.518	0.013	0.511	0.013	0.383	0.01	0.68	0.017	0.822	0.021	0.789	0.02
50	face vomiting	🤮	0.617	0.016	0.705	0.018	0.608	0.016	0.641	0.016	0.873	0.022	0.627	0.016	0.529	0.014	0.8	0.021	1.149	0.029	1.004	0.026
51	sneezing face	🤧	0.555	0.011	0.683	0.014	0.498	0.01	0.526	0.011	0.747	0.015	0.584	0.012	0.398	0.008	0.773	0.016	1.124	0.023	0.802	0.016
52	hot face	🥵	0.401	0.008	0.716	0.015	0.331	0.007	0.376	0.008	0.717	0.015	0.413	0.008	0.511	0.01	0.793	0.016	1.019	0.021	0.616	0.013
53	cold face	🥶	0.497	0.016	0.791	0.025	0.387	0.012	0.451	0.014	0.804	0.025	0.436	0.014	0.473	0.015	0.908	0.028	1.314	0.041	0.793	0.025
54	woozy face	🥴	0.498	0.006	0.65	0.007	0.417	0.005	0.478	0.005	0.646	0.007	0.467	0.005	0.423	0.005	0.692	0.008	1.019	0.012	0.765	0.009
55	face with crossed-out eyes	😵	0.518	0.028	1.152	0.063	0.305	0.017	0.438	0.024	0.849	0.047	0.378	0.021	0.388	0.021	0.654	0.036	1.297	0.071	0.565	0.031
56	exploding head	🤯	0.425	0.009	0.75	0.016	0.361	0.008	0.487	0.01	0.707	0.015	0.435	0.009	0.421	0.009	0.835	0.018	1.173	0.025	0.698	0.015
57	cowboy hat face	🤠	0.382	0.014	0.731	0.026	0.293	0.011	0.484	0.017	1.135	0.041	0.284	0.01	0.505	0.018	0.869	0.031	1.527	0.055	0.661	0.024
58	partying face	🥳	0.377	0.006	0.841	0.013	0.315	0.005	0.388	0.006	0.91	0.014	0.399	0.006	0.454	0.007	0.733	0.011	1.297	0.02	0.596	0.009
59	smiling face with sunglasses	😎	0.404	0.005	0.715	0.009	0.375	0.005	0.454	0.006	0.829	0.011	0.426	0.005	0.451	0.006	0.755	0.01	1.257	0.016	0.636	0.008
60	nerd face	🤓	0.451	0.015	0.77	0.026	0.509	0.017	0.48	0.016	0.888	0.03	0.404	0.013	0.505	0.017	0.803	0.027	1.168	0.039	0.955	0.032
61	face with monocle	🧐	0.522	0.013	0.809	0.02	0.484	0.012	0.573	0.014	0.744	0.019	0.46	0.012	0.457	0.012	0.846	0.021	1.163	0.029	0.807	0.02
62	confused face	😕	0.533	0.013	0.58	0.014	0.507	0.012	0.586	0.014	0.659	0.016	0.546	0.013	0.385	0.009	0.762	0.019	1.093	0.027	0.888	0.022
63	worried face	😟	0.312	0.011	0.553	0.02	0.286	0.011	0.447	0.016	0.608	0.022	0.488	0.018	0.437	0.016	0.755	0.028	0.862	0.032	0.753	0.028
64	slightly frowning face	🙁	0.451	0.018	0.64	0.025	0.358	0.014	0.634	0.025	0.633	0.025	0.674	0.026	0.422	0.016	0.693	0.027	0.91	0.035	0.808	0.031
65	frowning face	☹	0.521	0.012	0.859	0.02	0.355	0.008	0.514	0.012	0.855	0.02	0.494	0.011	0.555	0.013	0.786	0.018	1.193	0.028	0.751	0.017
66	face with open mouth	😮	0.465	0.018	0.987	0.039	0.411	0.016	0.535	0.021	1.076	0.042	0.547	0.021	0.465	0.018	0.862	0.034	1.323	0.052	0.824	0.032
67	hushed face	😯	0.379	0.019	0.608	0.031	0.276	0.014	0.302	0.015	0.829	0.042	0.377	0.019	0.643	0.032	0.86	0.043	1.114	0.056	0.522	0.026
68	astonished face	😲	0.381	0.015	0.652	0.025	0.415	0.016	0.381	0.015	0.667	0.026	0.422	0.016	0.356	0.014	0.688	0.027	1.302	0.05	0.619	0.024
69	flushed face	😳	0.488	0.006	0.739	0.01	0.418	0.005	0.483	0.006	0.726	0.01	0.43	0.006	0.462	0.006	0.719	0.009	1.107	0.015	0.823	0.011
70	pleading face	🥺	0.441	0.003	0.715	0.005	0.356	0.002	0.44	0.003	0.723	0.005	0.453	0.003	0.391	0.002	0.737	0.005	1.067	0.007	0.724	0.005
71	fearful face	😨	0.53	0.033	0.83	0.051	0.421	0.026	0.558	0.034	0.739	0.046	0.433	0.027	0.383	0.024	0.789	0.049	1.188	0.073	0.746	0.046
72	anxious face with sweat	😰	0.484	0.022	0.805	0.036	0.547	0.025	0.451	0.02	0.685	0.031	0.357	0.016	0.457	0.021	0.593	0.027	1.186	0.054	0.728	0.033
73	sad but relieved face	😥	0.537	0.019	0.701	0.025	0.507	0.018	0.515	0.018	0.68	0.024	0.525	0.018	0.434	0.015	0.687	0.024	0.981	0.034	0.779	0.027
74	crying face	😢	0.543	0.01	0.713	0.013	0.467	0.009	0.559	0.01	0.711	0.013	0.6	0.011	0.432	0.008	0.716	0.013	1.019	0.019	0.847	0.016
75	loudly crying face	😭	0.505	0.003	0.72	0.004	0.435	0.002	0.513	0.003	0.714	0.004	0.502	0.003	0.459	0.002	0.722	0.004	1.008	0.005	0.762	0.004
76	face screaming in fear	😱	0.265	0.002	0.786	0.005	0.196	0.001	0.23	0.002	0.803	0.006	0.326	0.002	0.369	0.003	0.612	0.004	1.495	0.01	0.392	0.003
77	confounded face	😖	0.477	0.012	0.525	0.013	0.367	0.009	0.416	0.01	0.548	0.014	0.502	0.012	0.372	0.009	0.707	0.018	1.065	0.026	0.702	0.017
78	persevering face	😣	0.518	0.015	0.614	0.018	0.428	0.013	0.581	0.017	0.565	0.017	0.514	0.015	0.405	0.012	0.688	0.02	0.794	0.024	0.832	0.025
79	disappointed face	😞	0.55	0.013	0.774	0.019	0.498	0.012	0.582	0.014	0.739	0.018	0.582	0.014	0.428	0.01	0.764	0.019	1.086	0.026	0.849	0.021
80	downcast face with sweat	😓	0.617	0.017	0.717	0.02	0.425	0.012	0.643	0.018	0.627	0.018	0.711	0.02	0.408	0.012	0.655	0.019	1.044	0.03	0.798	0.023
81	weary face	😩	0.516	0.006	0.687	0.008	0.471	0.005	0.533	0.006	0.68	0.008	0.516	0.006	0.431	0.005	0.713	0.008	0.984	0.011	0.779	0.009
82	tired face	😫	0.458	0.007	0.792	0.012	0.383	0.006	0.408	0.006	0.724	0.011	0.415	0.006	0.451	0.007	0.787	0.012	1.331	0.02	0.833	0.012
83	yawning face	🥱	0.534	0.015	0.981	0.027	0.497	0.014	0.498	0.014	0.983	0.028	0.498	0.014	0.504	0.014	0.893	0.025	1.277	0.036	0.893	0.025
84	face with steam from nose	😤	0.563	0.011	0.65	0.013	0.492	0.01	0.556	0.011	0.648	0.013	0.551	0.011	0.386	0.008	0.725	0.015	0.932	0.019	0.84	0.017
85	pouting face	😡	0.589	0.011	0.697	0.013	0.523	0.01	0.558	0.011	0.722	0.014	0.497	0.01	0.464	0.009	0.699	0.013	1.045	0.02	0.869	0.017
86	angry face	😠	0.351	0.009	0.645	0.016	0.362	0.009	0.435	0.011	0.954	0.024	0.539	0.014	0.383	0.01	0.892	0.022	1.639	0.041	0.669	0.017
87	face with symbols on mouth	🤬	0.606	0.016	0.62	0.016	0.477	0.013	0.584	0.015	0.618	0.016	0.509	0.013	0.441	0.012	0.724	0.019	0.933	0.024	0.845	0.022
88	smiling face with horns	😈	0.531	0.01	0.747	0.015	0.42	0.008	0.598	0.012	0.682	0.013	0.521	0.01	0.422	0.008	0.77	0.015	1.07	0.021	0.825	0.016
89	angry face with horns	👿	0.118	0.002	1.093	0.02	0.599	0.011	0.334	0.006	0.648	0.012	0.234	0.004	0.322	0.006	0.643	0.012	1.379	0.025	0.67	0.012
90	skull	💀	0.541	0.007	0.645	0.008	0.476	0.006	0.536	0.007	0.65	0.009	0.503	0.007	0.426	0.006	0.649	0.008	0.934	0.012	0.784	0.01
91	skull and cross bones	☠	0.383	0.006	0.847	0.014	0.379	0.006	0.352	0.006	0.798	0.013	0.394	0.007	0.367	0.006	1.053	0.018	1.259	0.021	0.544	0.009
92	pile of poo	💩	0.446	0.013	0.566	0.016	0.42	0.012	0.532	0.015	0.5	0.014	0.456	0.013	0.368	0.01	0.713	0.02	0.962	0.027	0.813	0.023
93	clown face	🤡	0.478	0.011	0.758	0.017	0.413	0.009	0.536	0.012	0.717	0.016	0.461	0.011	0.522	0.012	0.721	0.017	1.037	0.024	0.788	0.018
94	ogre	👹	0.364	0.01	0.603	0.017	0.202	0.006	0.352	0.01	1.065	0.03	0.118	0.003	0.12	0.003	1.031	0.029	1.238	0.035	0.896	0.026
95	ghost	👻	0.419	0.021	0.575	0.029	0.286	0.014	0.614	0.03	0.8	0.04	0.513	0.025	0.385	0.019	0.539	0.027	1.085	0.054	0.641	0.032
96	alien	👽	0.635	0.04	0.838	0.053	0.553	0.035	0.602	0.038	0.64	0.041	0.553	0.035	0.426	0.027	0.901	0.057	1.234	0.079	0.995	0.063
97	robot	🤖	0.372	0.006	0.686	0.012	0.342	0.006	0.396	0.007	0.479	0.008	0.282	0.005	0.207	0.004	1.207	0.021	1.147	0.02	0.683	0.012
98	grinning cat	😺	0.269	0.017	0.533	0.033	0.294	0.018	0.332	0.021	0.554	0.035	0.383	0.024	0.37	0.023	0.689	0.043	0.726	0.046	0.567	0.036
99	cat with tears of joy	😹	0.42	0.014	0.772	0.027	0.461	0.016	0.476	0.016	0.794	0.027	0.445	0.015	0.504	0.017	0.813	0.028	1.066	0.037	0.687	0.024
100	smiling cat with heart-eyes	😻	0.376	0.013	0.898	0.031	0.361	0.012	0.482	0.017	1.074	0.037	0.358	0.012	0.62	0.021	0.801	0.028	1.522	0.052	0.603	0.021
101	cat with wry smile	😼	0.379	0.022	0.596	0.034	0.285	0.016	0.482	0.028	0.389	0.022	0.464	0.027	0.334	0.019	0.57	0.033	0.746	0.043	0.598	0.034
102	weary cat	🙀	0.226	0.015	0.813	0.053	0.306	0.02	0.459	0.03	0.478	0.031	0.46	0.03	0.3	0.02	0.556	0.036	1.103	0.072	0.517	0.034
103	crying cat	😿	0.222	0.01	0.255	0.011	0.249	0.011	0.406	0.018	0.365	0.016	0.369	0.016	0.301	0.013	0.558	0.025	0.813	0.036	0.473	0.021
104	see-no-evil monkey	🙈	0.461	0.01	0.689	0.016	0.46	0.01	0.548	0.012	0.751	0.017	0.581	0.013	0.485	0.011	0.823	0.019	1.19	0.027	0.85	0.019
105	speak-no-evil monkey	🙊	0.35	0.015	0.539	0.024	0.404	0.018	0.33	0.014	0.504	0.022	0.415	0.018	0.365	0.016	0.585	0.026	0.774	0.034	0.626	0.028
106	kiss mark	💋	0.365	0.01	0.869	0.023	0.341	0.009	0.443	0.012	1.009	0.027	0.42	0.011	0.52	0.014	0.802	0.022	1.278	0.035	0.602	0.016
107	love letter	💌	0.5	0.029	0.705	0.041	0.449	0.026	0.58	0.034	0.898	0.053	0.806	0.047	0.595	0.035	0.765	0.045	1.212	0.071	0.772	0.045
108	heart with arrow	💘	0.395	0.014	0.816	0.029	0.322	0.011	0.455	0.016	0.981	0.035	0.332	0.012	0.491	0.017	0.73	0.026	1.202	0.043	0.625	0.022
109	heart with ribbon	💝	0.238	0.006	1.063	0.029	0.237	0.006	0.275	0.007	1.082	0.029	0.389	0.011	0.492	0.013	0.734	0.02	1.346	0.036	0.542	0.015
110	sparkling heart	💖	0.448	0.008	0.856	0.015	0.386	0.007	0.483	0.008	0.949	0.016	0.471	0.008	0.526	0.009	0.827	0.014	1.275	0.022	0.68	0.012
111	growing heart	💗	0.382	0.008	0.924	0.019	0.335	0.007	0.44	0.009	0.978	0.02	0.389	0.008	0.573	0.012	0.813	0.017	1.286	0.026	0.655	0.013
112	beating heart	💓	0.382	0.008	0.872	0.018	0.322	0.007	0.462	0.01	0.983	0.021	0.414	0.009	0.518	0.011	0.854	0.018	1.27	0.027	0.676	0.014
113	revolving hearts	💞	0.405	0.01	0.772	0.018	0.373	0.009	0.42	0.01	0.863	0.021	0.421	0.01	0.474	0.011	0.741	0.018	1.134	0.027	0.645	0.015
114	two hearts	💕	0.39	0.005	0.866	0.011	0.329	0.004	0.397	0.005	0.942	0.012	0.406	0.005	0.531	0.007	0.836	0.01	1.227	0.015	0.587	0.007
115	heart exclamation	❣	0.332	0.006	0.86	0.015	0.227	0.004	0.275	0.005	0.723	0.012	0.347	0.006	0.404	0.007	0.773	0.013	1.244	0.021	0.542	0.009
116	broken heart	💔	0.455	0.007	0.648	0.009	0.402	0.006	0.502	0.007	0.666	0.01	0.527	0.008	0.387	0.006	0.699	0.01	1.027	0.015	0.813	0.012
117	red heart	❤	0.418	0.003	0.837	0.005	0.348	0.002	0.453	0.003	0.935	0.006	0.436	0.003	0.513	0.003	0.841	0.005	1.237	0.008	0.642	0.004
118	orange heart	🧡	0.369	0.008	0.757	0.016	0.325	0.007	0.361	0.007	0.725	0.015	0.304	0.006	0.393	0.008	0.737	0.015	1.012	0.021	0.828	0.017
119	yellow heart	💛	0.364	0.004	0.73	0.009	0.254	0.003	0.394	0.005	0.793	0.009	0.378	0.004	0.42	0.005	0.807	0.01	1.217	0.014	0.628	0.007
120	green heart	💚	0.419	0.008	0.846	0.016	0.326	0.006	0.472	0.009	0.899	0.017	0.462	0.009	0.499	0.01	0.876	0.017	1.318	0.025	0.675	0.013
121	blue heart	💙	0.417	0.005	0.836	0.011	0.328	0.004	0.449	0.006	0.886	0.011	0.429	0.005	0.528	0.007	0.839	0.011	1.217	0.016	0.654	0.008
122	purple heart	💜	0.397	0.004	0.766	0.008	0.34	0.004	0.503	0.005	0.854	0.009	0.448	0.005	0.443	0.005	0.875	0.009	1.275	0.013	0.761	0.008
123	brown heart	🤎	0.361	0.003	0.717	0.006	0.382	0.003	0.382	0.003	0.588	0.005	0.251	0.002	0.338	0.003	0.571	0.004	1.027	0.008	0.716	0.006
124	black heart	🖤	0.453	0.007	0.741	0.011	0.342	0.005	0.432	0.006	0.829	0.012	0.44	0.007	0.459	0.007	0.785	0.012	1.12	0.017	0.715	0.011
125	white heart	🤍	0.371	0.007	0.677	0.012	0.302	0.005	0.411	0.007	0.646	0.012	0.406	0.007	0.333	0.006	0.735	0.013	1.077	0.019	0.734	0.013
126	hundred points	💯	0.444	0.005	0.716	0.008	0.358	0.004	0.452	0.005	0.715	0.008	0.456	0.005	0.431	0.005	0.757	0.008	1.17	0.013	0.688	0.008
127	collision	💥	0.454	0.007	0.678	0.01	0.454	0.007	0.436	0.007	0.662	0.01	0.431	0.006	0.453	0.007	0.716	0.011	1.157	0.017	0.664	0.01
128	dizzy	💫	0.226	0.003	0.534	0.007	0.226	0.003	0.272	0.004	0.568	0.008	0.255	0.004	0.243	0.003	0.416	0.006	0.809	0.011	0.519	0.007
129	sweat droplets	💦	0.412	0.013	0.687	0.022	0.38	0.012	0.507	0.016	0.786	0.025	0.426	0.013	0.504	0.016	0.646	0.02	1.094	0.034	0.656	0.021
130	dashing away	💨	0.244	0.004	0.5	0.009	0.234	0.004	0.251	0.004	0.322	0.006	0.353	0.006	0.171	0.003	0.313	0.005	0.51	0.009	1.045	0.018
131	bomb	💣	0.196	0.004	0.837	0.018	0.169	0.004	0.205	0.004	0.966	0.021	0.264	0.006	0.553	0.012	1.111	0.024	2.211	0.048	0.329	0.007
132	thought balloon	💭	0.212	0.004	0.346	0.007	0.159	0.003	0.173	0.003	0.642	0.013	0.279	0.006	0.35	0.007	0.315	0.006	0.698	0.014	0.546	0.011
133	zzz	💤	0.478	0.028	0.749	0.044	0.344	0.02	0.5	0.029	0.648	0.038	0.375	0.022	0.512	0.03	0.618	0.036	0.805	0.047	1.022	0.06
134	waving hand	👋	0.397	0.008	0.655	0.013	0.267	0.005	0.384	0.008	0.557	0.011	0.387	0.008	0.398	0.008	0.72	0.014	0.891	0.018	0.572	0.011
135	hand with fingers splayed	🖐	0.289	0.008	0.327	0.01	0.202	0.006	0.205	0.006	0.787	0.023	0.293	0.009	0.16	0.005	0.578	0.017	0.804	0.024	0.242	0.007
136	raised hand	✋	0.322	0.006	0.682	0.013	0.376	0.007	0.349	0.006	0.662	0.012	0.418	0.008	0.43	0.008	0.664	0.012	1.026	0.019	0.692	0.013
137	OK hand	👌	0.428	0.007	0.733	0.012	0.352	0.006	0.436	0.007	0.784	0.013	0.45	0.008	0.504	0.008	0.772	0.013	1.122	0.019	0.652	0.011
138	victory hand	✌	0.451	0.009	0.803	0.015	0.41	0.008	0.48	0.009	0.806	0.015	0.464	0.009	0.475	0.009	0.787	0.015	1.147	0.022	0.699	0.013
139	crossed fingers	🤞	0.431	0.008	0.734	0.014	0.386	0.008	0.474	0.009	0.783	0.015	0.473	0.009	0.527	0.01	0.839	0.016	1.1	0.021	0.687	0.013
140	love-you gesture	🤟	0.393	0.016	0.683	0.028	0.334	0.014	0.357	0.015	0.691	0.029	0.366	0.015	0.44	0.018	0.65	0.027	0.961	0.04	0.553	0.023
141	sign of the horns	🤘	0.522	0.013	0.777	0.019	0.415	0.01	0.531	0.013	0.782	0.019	0.45	0.011	0.467	0.012	0.745	0.018	1.056	0.026	0.687	0.017
142	call me hand	🤙	0.446	0.016	0.86	0.03	0.404	0.014	0.478	0.017	0.868	0.03	0.424	0.015	0.542	0.019	0.839	0.029	1.131	0.039	0.629	0.022
143	back hand index pointing left	👈	0.502	0.018	0.872	0.031	0.405	0.014	0.497	0.018	1.009	0.036	0.473	0.017	0.436	0.016	0.816	0.029	1.509	0.054	0.847	0.03
144	back hand index pointing right	👉	0.504	0.013	0.778	0.02	0.388	0.01	0.536	0.013	0.819	0.021	0.504	0.013	0.396	0.01	0.806	0.02	1.21	0.03	0.847	0.021
145	back hand index pointing up	👆	0.483	0.019	0.943	0.036	0.354	0.014	0.532	0.02	0.836	0.032	0.271	0.01	0.655	0.025	1.327	0.051	1.143	0.044	0.909	0.035
146	middle finger	🖕	0.553	0.02	0.711	0.025	0.5	0.018	0.497	0.018	0.717	0.025	0.531	0.019	0.484	0.017	0.684	0.024	1.007	0.036	0.9	0.032
147	back hand index pointing down	👇	0.481	0.01	0.743	0.015	0.413	0.008	0.508	0.01	0.726	0.015	0.454	0.009	0.534	0.011	0.808	0.016	1.165	0.023	0.75	0.015
148	index pointing up	☝	0.554	0.018	0.842	0.027	0.489	0.016	0.644	0.021	1.026	0.033	0.506	0.016	0.415	0.013	1.137	0.036	1.334	0.043	0.965	0.031
149	thumbs up	👍	0.462	0.005	0.749	0.008	0.388	0.004	0.559	0.006	0.774	0.008	0.469	0.005	0.512	0.006	0.784	0.008	1.113	0.012	0.729	0.008
150	thumbs down	👎	0.597	0.014	0.551	0.013	0.44	0.01	0.635	0.015	0.465	0.011	0.642	0.015	0.385	0.009	0.809	0.019	0.812	0.019	0.999	0.023
151	raised fist	✊	0.508	0.013	0.767	0.019	0.367	0.009	0.529	0.013	0.773	0.02	0.47	0.012	0.515	0.013	0.79	0.02	1.074	0.027	0.687	0.017
152	oncoming fist	👊	0.43	0.008	0.677	0.013	0.333	0.006	0.488	0.009	0.655	0.012	0.545	0.01	0.448	0.008	0.703	0.013	1.073	0.02	0.739	0.014
153	right -facing fist	🤜	0.257	0.013	0.585	0.029	0.222	0.011	0.254	0.013	0.789	0.039	0.277	0.014	0.378	0.019	0.627	0.031	0.99	0.049	0.37	0.018
154	clapping hands	👏	0.429	0.006	0.801	0.011	0.362	0.005	0.446	0.006	0.804	0.011	0.43	0.006	0.502	0.007	0.828	0.011	1.156	0.015	0.663	0.009
155	raising hands	🙌	0.464	0.006	0.752	0.01	0.384	0.005	0.486	0.006	0.814	0.011	0.429	0.006	0.488	0.006	0.822	0.011	1.171	0.015	0.71	0.009
156	palms up together	🤲	0.46	0.008	0.97	0.016	0.359	0.006	0.618	0.01	0.868	0.015	0.445	0.008	0.454	0.008	1.187	0.02	1.766	0.03	0.737	0.012
157	handshake	🤝	0.546	0.015	0.879	0.025	0.451	0.013	0.537	0.015	0.849	0.024	0.436	0.012	0.451	0.013	0.881	0.025	1.289	0.036	0.731	0.021
158	folded hands	🙏	0.456	0.004	0.859	0.008	0.389	0.003	0.532	0.005	0.925	0.008	0.479	0.004	0.521	0.005	0.942	0.008	1.272	0.011	0.691	0.006
159	writing hand	✍	0.566	0.008	0.595	0.008	0.37	0.005	0.565	0.007	0.647	0.009	0.641	0.009	0.549	0.007	0.717	0.01	1.354	0.018	1.096	0.015
160	nail polish	💅	0.335	0.012	0.926	0.033	0.315	0.011	0.351	0.013	1.036	0.037	0.415	0.015	0.441	0.016	1.107	0.04	1.394	0.05	0.594	0.021
161	flexed biceps	💪	0.434	0.005	0.698	0.008	0.361	0.004	0.4	0.005	0.688	0.008	0.41	0.005	0.404	0.005	0.667	0.008	1.133	0.013	0.677	0.008
162	brain	🧠	0.481	0.009	0.633	0.012	0.325	0.006	0.291	0.005	0.987	0.019	0.506	0.01	0.482	0.009	0.809	0.015	1.016	0.019	0.888	0.017
163	eyes	👀	0.474	0.006	0.743	0.009	0.366	0.004	0.481	0.006	0.695	0.008	0.431	0.005	0.452	0.005	0.713	0.008	1.048	0.012	0.692	0.008
164	eye	👁	0.775	0.032	0.672	0.027	0.692	0.028	0.599	0.024	0.76	0.031	0.567	0.023	0.548	0.022	0.88	0.036	1.23	0.05	1.056	0.043
165	tongue	👅	0.407	0.017	0.585	0.024	0.341	0.014	0.384	0.016	0.655	0.027	0.323	0.013	0.434	0.018	0.554	0.023	0.869	0.036	0.502	0.021
166	mouth	👄	0.416	0.007	0.552	0.01	0.453	0.008	0.46	0.008	0.777	0.014	0.353	0.006	0.664	0.012	0.911	0.016	1.28	0.023	0.503	0.009
167	baby	👶	0.209	0.004	0.746	0.014	0.285	0.005	0.156	0.003	1.278	0.024	0.527	0.01	0.204	0.004	1.294	0.024	2.232	0.042	0.598	0.011
168	man	👨	0.545	0.016	0.982	0.029	0.331	0.01	0.517	0.015	0.959	0.028	0.335	0.01	0.51	0.015	1.112	0.033	1.832	0.054	0.599	0.018
169	woman	👩	0.28	0.003	1.06	0.01	0.206	0.002	0.284	0.003	0.807	0.008	0.227	0.002	0.403	0.004	0.929	0.009	1.712	0.017	0.373	0.004
170	person gesturing NO	🙅	0.405	0.016	0.712	0.028	0.442	0.017	0.516	0.02	0.777	0.03	0.439	0.017	0.314	0.012	0.844	0.033	1.133	0.044	0.809	0.032
171	person gesturing OK	🙆	0.393	0.016	0.585	0.024	0.36	0.015	0.314	0.013	0.668	0.028	0.346	0.014	0.458	0.019	0.604	0.025	1.003	0.042	0.626	0.026
172	person tipping hand	💁	0.363	0.006	0.847	0.015	0.296	0.005	0.477	0.008	0.761	0.013	0.31	0.005	0.521	0.009	0.816	0.014	1.504	0.027	0.571	0.01
173	person raising hand	🙋	0.39	0.015	0.766	0.029	0.294	0.011	0.37	0.014	0.834	0.032	0.414	0.016	0.557	0.021	0.867	0.033	1.133	0.043	0.626	0.024
174	woman raising hand	🙋‍♀️	0.542	0.047	0.691	0.059	0.266	0.023	0.38	0.033	0.904	0.078	0.426	0.037	0.554	0.048	0.844	0.073	1.266	0.109	0.602	0.052
175	person bowing	🙇	0.358	0.016	0.79	0.035	0.282	0.012	0.485	0.021	0.751	0.033	0.412	0.018	0.433	0.019	1.001	0.044	1.093	0.048	0.623	0.027
176	person face palming	🤦	0.562	0.006	0.672	0.007	0.484	0.005	0.547	0.006	0.661	0.007	0.53	0.006	0.442	0.005	0.73	0.008	0.988	0.011	0.812	0.009
177	man face palming	🤦‍♂️	0.61	0.02	0.762	0.025	0.562	0.018	0.644	0.021	0.824	0.027	0.565	0.018	0.466	0.015	0.849	0.027	1.192	0.039	0.91	0.029
178	woman face palming	🤦‍♀️	0.602	0.024	0.824	0.033	0.465	0.019	0.57	0.023	0.849	0.034	0.564	0.023	0.581	0.024	0.823	0.033	1.198	0.049	0.872	0.035
179	person shrugging	🤷	0.549	0.006	0.704	0.007	0.491	0.005	0.531	0.006	0.672	0.007	0.539	0.006	0.458	0.005	0.757	0.008	1.053	0.011	0.822	0.009
180	man shrugging	🤷‍♂️	0.521	0.014	0.721	0.019	0.484	0.013	0.5	0.013	0.712	0.019	0.541	0.014	0.462	0.012	0.792	0.021	1.16	0.031	0.798	0.021
181	woman shrugging	🤷‍♀️	0.514	0.019	0.732	0.026	0.388	0.014	0.453	0.016	0.781	0.028	0.483	0.017	0.533	0.019	0.874	0.031	1.163	0.042	0.714	0.026
182	princess	👸	0.364	0.013	0.709	0.025	0.396	0.014	0.364	0.013	0.905	0.032	0.427	0.015	0.434	0.016	0.857	0.031	1.23	0.044	0.666	0.024
183	fairy	🧚	0.279	0.016	0.764	0.045	0.197	0.012	0.279	0.016	0.745	0.043	0.311	0.018	0.425	0.025	0.655	0.038	1.121	0.065	0.6	0.035
184	person getting massage	💆	0.541	0.03	0.679	0.037	0.49	0.027	0.442	0.024	0.808	0.044	0.438	0.024	0.371	0.02	0.74	0.041	1.122	0.062	0.752	0.041
185	person walking	🏃	0.493	0.018	0.715	0.026	0.297	0.011	0.475	0.018	0.739	0.027	0.403	0.015	0.435	0.016	0.703	0.026	1.069	0.039	0.616	0.023
186	person running	🏃	0.493	0.018	0.715	0.026	0.297	0.011	0.475	0.018	0.739	0.027	0.403	0.015	0.435	0.016	0.703	0.026	1.069	0.039	0.616	0.023
187	woman running	🏃‍♀️	0.479	0.037	0.736	0.057	0.22	0.017	0.572	0.044	0.852	0.066	0.381	0.029	0.415	0.032	0.71	0.055	1.127	0.087	0.538	0.041
188	woman dancing	💃	0.379	0.011	0.933	0.027	0.342	0.01	0.387	0.011	1.043	0.03	0.383	0.011	0.56	0.016	0.993	0.029	1.39	0.04	0.611	0.018
189	man dancing	🕺	0.471	0.019	0.841	0.034	0.381	0.015	0.51	0.02	0.877	0.035	0.497	0.02	0.51	0.02	0.827	0.033	1.184	0.047	0.802	0.032
190	person cartwheeling	🤸	0.355	0.026	0.962	0.071	0.319	0.024	0.402	0.03	0.818	0.06	0.396	0.029	0.679	0.05	0.725	0.054	1.011	0.075	0.505	0.037
191	person in lotus position	🧘	0.751	0.05	0.552	0.037	0.483	0.033	0.819	0.055	0.588	0.04	0.687	0.046	0.32	0.021	0.595	0.04	0.853	0.057	1.22	0.082
192	speaking head	🗣	0.564	0.014	0.679	0.017	0.502	0.013	0.496	0.013	0.62	0.016	0.5	0.013	0.399	0.01	0.709	0.018	0.987	0.025	0.801	0.021
193	gorilla	🦍	0.421	0.028	0.555	0.037	0.417	0.028	0.361	0.024	0.53	0.035	0.432	0.029	0.382	0.025	0.712	0.047	0.889	0.059	0.777	0.052
194	dog face	🐶	0.443	0.017	0.797	0.03	0.428	0.016	0.411	0.016	0.839	0.032	0.46	0.017	0.454	0.017	0.809	0.031	1.198	0.046	0.727	0.028
195	dog	🐕	0.532	0.034	0.811	0.052	0.448	0.029	0.548	0.035	0.854	0.055	0.597	0.038	0.507	0.033	0.799	0.051	1.178	0.076	0.977	0.063
196	wolf	🐺	0.433	0.023	1.231	0.065	0.477	0.025	0.488	0.026	1.371	0.072	0.551	0.029	0.694	0.036	1.082	0.057	1.465	0.077	0.923	0.048
197	cat face	🐱	0.599	0.035	0.8	0.047	0.35	0.02	0.323	0.019	0.71	0.042	0.375	0.022	0.478	0.028	0.763	0.045	0.996	0.058	0.592	0.035
198	cat	🐈	0.347	0.016	1.56	0.071	0.291	0.013	0.312	0.014	1.316	0.06	0.312	0.014	0.48	0.022	0.941	0.043	2.031	0.093	0.428	0.02
199	lion	🦁	0.637	0.03	0.798	0.038	0.385	0.018	0.558	0.026	1.212	0.058	0.36	0.017	0.425	0.02	0.851	0.04	1.361	0.065	0.774	0.037
200	tiger face	🐯	0.309	0.013	0.88	0.037	0.269	0.011	0.34	0.014	1.036	0.043	0.275	0.012	0.503	0.021	0.811	0.034	1.136	0.048	0.506	0.021
201	goat	🐐	0.4	0.015	0.647	0.025	0.329	0.013	0.387	0.015	0.578	0.022	0.317	0.012	0.388	0.015	0.858	0.033	1.089	0.042	0.552	0.021
202	rabbit face	🐰	0.477	0.029	0.67	0.041	0.331	0.02	0.415	0.025	0.581	0.035	0.454	0.027	0.339	0.021	0.813	0.049	0.93	0.056	0.69	0.042
203	bear	🐻	0.428	0.01	0.573	0.014	0.257	0.006	0.489	0.012	0.816	0.02	0.437	0.011	0.508	0.012	0.609	0.015	1.029	0.025	0.79	0.019
204	paw prints	🐾	0.39	0.009	0.681	0.016	0.33	0.008	0.474	0.011	0.665	0.016	0.454	0.011	0.503	0.012	0.625	0.015	0.967	0.023	0.742	0.017
205	dove	🕊	0.376	0.01	0.626	0.016	0.339	0.009	0.438	0.011	0.606	0.016	0.45	0.012	0.436	0.011	0.487	0.013	0.946	0.025	0.755	0.02
206	eagle	🦅	0.586	0.03	0.758	0.039	0.388	0.02	0.53	0.027	0.859	0.044	0.412	0.021	0.561	0.029	0.992	0.051	1.195	0.062	0.722	0.037
207	owl	🦉	0.411	0.035	0.651	0.056	0.381	0.033	0.609	0.052	0.647	0.056	0.643	0.055	0.331	0.028	0.899	0.077	1.142	0.098	0.689	0.059
208	frog	🐸	0.462	0.037	0.953	0.076	0.401	0.032	0.514	0.041	1.139	0.09	0.623	0.049	0.667	0.053	1.067	0.085	1.423	0.113	0.802	0.064
209	snake	🐍	0.449	0.028	0.844	0.053	0.549	0.035	0.611	0.039	0.773	0.049	0.543	0.034	0.551	0.035	0.863	0.055	1.04	0.066	0.836	0.053
210	butterfly	🦋	0.393	0.017	0.861	0.037	0.349	0.015	0.471	0.02	1.049	0.045	0.448	0.019	0.566	0.025	0.819	0.035	1.278	0.055	0.576	0.025
211	honeybee	🐝	0.604	0.033	0.797	0.044	0.46	0.025	0.665	0.037	0.832	0.046	0.521	0.029	0.443	0.024	0.811	0.045	1.055	0.058	0.731	0.04
212	bouquet	💐	0.372	0.017	1.145	0.052	0.322	0.015	0.475	0.021	1.233	0.056	0.588	0.026	0.641	0.029	1.068	0.048	1.55	0.07	0.586	0.026
213	cherry blossom	🌸	0.384	0.015	0.831	0.032	0.354	0.014	0.424	0.016	1.035	0.04	0.477	0.018	0.591	0.023	0.841	0.032	1.312	0.05	0.638	0.025
214	rose	🌹	0.488	0.014	0.932	0.026	0.355	0.01	0.559	0.016	1.084	0.031	0.529	0.015	0.662	0.019	0.961	0.027	1.335	0.038	0.83	0.024
215	wilted flower	🥀	0.493	0.034	0.776	0.054	0.353	0.024	0.619	0.043	0.984	0.068	0.581	0.04	0.451	0.031	0.875	0.06	1.243	0.086	0.784	0.054
216	hibiscus	🌺	0.493	0.023	0.94	0.043	0.329	0.015	0.519	0.024	1.22	0.056	0.526	0.024	0.588	0.027	0.967	0.045	1.492	0.069	0.765	0.035
217	sunflower	🌻	0.372	0.018	0.822	0.039	0.317	0.015	0.491	0.023	0.849	0.04	0.416	0.02	0.545	0.026	0.782	0.037	1.228	0.058	0.718	0.034
218	blossom	🌼	0.335	0.021	0.678	0.042	0.375	0.023	0.26	0.016	0.793	0.049	0.44	0.027	0.516	0.032	0.628	0.039	0.94	0.058	0.559	0.035
219	tulip	🌷	0.342	0.019	0.981	0.055	0.305	0.017	0.392	0.022	1.328	0.075	0.431	0.024	0.675	0.038	1.14	0.064	1.548	0.087	0.796	0.045
220	seedling	🌱	0.433	0.022	0.667	0.035	0.373	0.019	0.476	0.025	0.756	0.039	0.473	0.024	0.431	0.022	0.775	0.04	1.245	0.064	0.644	0.033
221	evergreen tree	🌲	0.54	0.034	0.962	0.06	0.453	0.028	0.444	0.028	0.927	0.058	0.53	0.033	0.626	0.039	0.921	0.058	1.356	0.085	0.722	0.045
222	deciduous tree	🌳	0.63	0.048	1.461	0.112	0.454	0.035	0.62	0.048	1.271	0.098	0.425	0.033	0.505	0.039	1.338	0.103	2.167	0.167	0.625	0.048
223	palm tree	🌴	0.393	0.021	0.842	0.045	0.371	0.02	0.436	0.023	0.989	0.053	0.549	0.029	0.441	0.023	0.812	0.043	1.29	0.069	0.621	0.033
224	herb	🌿	0.415	0.025	0.741	0.045	0.356	0.022	0.457	0.028	0.711	0.043	0.432	0.026	0.354	0.021	0.656	0.04	1.044	0.063	0.671	0.041
225	shamrock	☘	0.33	0.021	0.964	0.061	0.296	0.019	0.455	0.029	0.949	0.06	0.484	0.031	0.668	0.042	0.811	0.051	1.123	0.071	0.545	0.034
226	four leaf clover	🍀	0.57	0.026	0.921	0.042	0.445	0.02	0.558	0.026	0.924	0.042	0.508	0.023	0.738	0.034	0.899	0.041	1.164	0.053	0.85	0.039
227	leaf fluttering in wind	🍃	0.409	0.021	0.75	0.038	0.48	0.024	0.376	0.019	0.798	0.04	0.501	0.025	0.392	0.02	0.69	0.035	1.018	0.051	0.711	0.036
228	tangerine	🍊	0.548	0.03	0.872	0.048	0.564	0.031	0.509	0.028	0.785	0.043	0.389	0.021	0.53	0.029	0.978	0.054	1.235	0.068	0.8	0.044
229	red apple	🍎	0.43	0.029	0.831	0.057	0.406	0.028	0.514	0.035	0.787	0.054	0.589	0.04	0.54	0.037	0.892	0.061	1.136	0.077	0.638	0.043
230	peach	🍑	0.512	0.02	0.718	0.028	0.396	0.015	0.625	0.024	0.695	0.027	0.465	0.018	0.507	0.02	0.816	0.032	0.948	0.037	0.789	0.031
231	cherries	🍒	0.347	0.028	0.826	0.067	0.358	0.029	0.42	0.034	0.907	0.073	0.21	0.017	0.44	0.035	0.767	0.062	1.239	0.1	0.508	0.041
232	strawberry	🍓	0.736	0.041	0.62	0.034	0.482	0.027	0.515	0.028	0.584	0.032	0.51	0.028	0.4	0.022	0.642	0.035	0.966	0.053	1.152	0.063
233	eggplant	🍆	0.424	0.024	0.766	0.043	0.416	0.023	0.406	0.023	0.8	0.045	0.396	0.022	0.511	0.028	0.764	0.043	1.129	0.063	0.927	0.052
234	mushroom	🍄	0.435	0.036	0.809	0.068	0.468	0.039	0.479	0.04	0.708	0.059	0.498	0.042	0.538	0.045	0.936	0.078	1.219	0.102	0.691	0.058
235	pizza	🍕	0.409	0.024	0.697	0.041	0.346	0.02	0.383	0.022	0.669	0.039	0.42	0.025	0.446	0.026	0.732	0.043	1.009	0.059	0.667	0.039
236	cooking	🍳	0.493	0.035	0.892	0.064	0.34	0.024	0.397	0.028	0.886	0.063	0.421	0.03	0.506	0.036	0.906	0.065	1.321	0.094	0.593	0.042
237	popcorn	🍿	0.49	0.036	0.83	0.061	0.304	0.022	0.593	0.043	0.919	0.067	0.553	0.04	0.577	0.042	0.996	0.073	1.292	0.094	0.838	0.061
238	cookie	🍪	0.515	0.045	0.593	0.052	0.371	0.033	0.35	0.031	0.592	0.052	0.35	0.031	0.512	0.045	0.56	0.049	1.019	0.09	0.638	0.056
239	birthday cake	🎂	0.329	0.01	1.112	0.033	0.291	0.009	0.417	0.013	1.254	0.038	0.349	0.01	0.654	0.02	0.95	0.028	1.585	0.047	0.523	0.016
240	shortcake	🍰	0.47	0.029	1.099	0.068	0.283	0.017	0.572	0.035	1.037	0.064	0.474	0.029	0.51	0.032	0.794	0.049	1.199	0.074	0.773	0.048
241	hot beverage	☕	0.491	0.017	0.874	0.031	0.432	0.015	0.491	0.017	0.966	0.034	0.549	0.019	0.633	0.022	0.859	0.03	1.239	0.044	0.704	0.025
242	bottle with popping cork	🍾	0.324	0.014	1.127	0.048	0.282	0.012	0.397	0.017	1.21	0.052	0.371	0.016	0.798	0.034	0.952	0.041	1.558	0.067	0.58	0.025
243	wineglass	🍷	0.484	0.019	0.817	0.032	0.31	0.012	0.411	0.016	0.867	0.034	0.408	0.016	0.506	0.02	0.824	0.032	1.294	0.051	0.621	0.024
244	beer mug	🍺	0.437	0.017	0.772	0.03	0.307	0.012	0.429	0.017	0.949	0.037	0.385	0.015	0.594	0.023	0.925	0.036	1.188	0.047	0.657	0.026
245	clinking beer mugs	🍻	0.4	0.013	0.853	0.028	0.334	0.011	0.488	0.016	0.916	0.03	0.437	0.015	0.514	0.017	0.866	0.029	1.294	0.043	0.639	0.021
246	clinking glasses	🥂	0.294	0.01	0.946	0.032	0.275	0.009	0.422	0.014	1.041	0.035	0.439	0.015	0.581	0.02	0.846	0.029	1.376	0.047	0.569	0.019
247	kitchen knife	🔪	0.325	0.02	0.667	0.041	0.332	0.02	0.377	0.023	0.84	0.052	0.42	0.026	0.353	0.022	1.211	0.075	1.199	0.074	0.64	0.039
248	globe showing Europe-Africa	🌍	0.541	0.03	0.873	0.048	0.375	0.021	0.627	0.034	0.976	0.054	0.526	0.029	0.567	0.031	0.931	0.051	1.377	0.075	0.832	0.046
249	globe showing Americas	🌎	0.562	0.025	0.921	0.041	0.448	0.02	0.648	0.029	0.946	0.042	0.65	0.029	0.603	0.027	1.024	0.045	1.521	0.067	0.889	0.039
250	globe showing Asia-Australia	🌏	0.374	0.027	0.863	0.063	0.3	0.022	0.547	0.04	0.935	0.069	0.439	0.032	0.493	0.036	0.849	0.062	1.289	0.095	0.533	0.039
251	globe with meridians	🌐	0.352	0.033	0.578	0.054	0.285	0.027	0.427	0.04	0.749	0.07	0.389	0.036	0.419	0.039	0.663	0.062	1.404	0.131	0.696	0.065
252	house	🏠	0.3	0.02	0.694	0.046	0.36	0.024	0.277	0.018	0.658	0.044	0.317	0.021	0.482	0.032	0.843	0.056	0.938	0.062	0.676	0.045
253	house with garden	🏡	0.377	0.021	0.658	0.037	0.402	0.022	0.373	0.021	0.823	0.046	0.494	0.028	0.479	0.027	0.796	0.044	1.247	0.069	0.608	0.034
254	automobile	🚗	0.376	0.018	0.557	0.026	0.266	0.012	0.388	0.018	0.584	0.027	0.333	0.016	0.391	0.018	0.744	0.035	1.345	0.063	0.517	0.024
255	police car light	🚨	0.504	0.015	0.786	0.024	0.367	0.011	0.605	0.018	0.775	0.024	0.445	0.014	0.462	0.014	0.8	0.024	1.1	0.033	0.709	0.022
256	airplane	✈	0.408	0.018	0.839	0.037	0.42	0.018	0.455	0.02	0.712	0.031	0.409	0.018	0.448	0.02	0.765	0.034	1.18	0.052	0.733	0.032
257	rocket	🚀	0.484	0.015	0.729	0.023	0.419	0.013	0.514	0.016	0.685	0.022	0.55	0.017	0.434	0.014	0.666	0.021	1	0.032	0.725	0.023
258	alarm clock	⏰	0.46	0.028	0.886	0.055	0.234	0.014	0.39	0.024	0.64	0.04	0.345	0.021	0.547	0.034	0.704	0.043	0.981	0.061	0.495	0.031
259	crescent moon	🌙	0.537	0.03	0.745	0.042	0.364	0.021	0.5	0.028	0.901	0.051	0.51	0.029	0.54	0.031	0.919	0.052	1.292	0.073	0.704	0.04
260	new moon face	🌚	0.362	0.011	0.777	0.023	0.416	0.012	0.429	0.013	0.886	0.026	0.445	0.013	0.4	0.012	0.837	0.025	1.333	0.039	0.619	0.018
261	sun	☀	0.512	0.014	0.851	0.024	0.359	0.01	0.457	0.013	0.887	0.025	0.473	0.013	0.537	0.015	0.918	0.026	1.282	0.036	0.732	0.02
262	full moon face	🌝	0.218	0.011	0.591	0.029	0.177	0.009	0.259	0.013	0.519	0.026	0.153	0.008	0.291	0.014	0.48	0.024	0.855	0.042	0.259	0.013
263	sun with face	🌞	0.319	0.009	0.798	0.022	0.316	0.009	0.363	0.01	0.763	0.021	0.413	0.011	0.53	0.015	0.794	0.022	1.086	0.03	0.622	0.017
264	star	⭐	0.473	0.013	0.834	0.024	0.41	0.012	0.44	0.012	0.933	0.026	0.515	0.015	0.522	0.015	1.025	0.029	1.395	0.039	0.787	0.022
265	glowing star	🌟	0.386	0.012	0.804	0.025	0.338	0.011	0.493	0.016	0.905	0.029	0.409	0.013	0.492	0.016	0.805	0.025	1.267	0.04	0.651	0.021
266	milky way	🌌	0.219	0.019	0.733	0.063	0.169	0.015	0.421	0.036	1.007	0.087	0.338	0.029	0.434	0.037	0.679	0.058	1.14	0.098	0.521	0.045
267	cloud	☁	0.518	0.035	0.679	0.046	0.54	0.036	0.559	0.038	0.724	0.049	0.4	0.027	0.508	0.034	0.585	0.039	0.949	0.064	0.754	0.051
268	rainbow	🌈	0.455	0.016	0.787	0.027	0.39	0.014	0.454	0.016	0.935	0.032	0.445	0.015	0.526	0.018	0.932	0.032	1.265	0.044	0.73	0.025
269	high voltage	⚡	0.421	0.015	0.766	0.027	0.391	0.014	0.501	0.018	0.789	0.028	0.51	0.018	0.565	0.02	0.713	0.025	1.16	0.041	0.681	0.024
270	snowflake	❄	0.445	0.015	0.856	0.029	0.403	0.014	0.422	0.014	0.804	0.028	0.492	0.017	0.473	0.016	0.764	0.026	1.006	0.034	0.726	0.025
271	fire	🔥	0.494	0.005	0.735	0.008	0.403	0.004	0.522	0.005	0.781	0.008	0.457	0.005	0.464	0.005	0.723	0.007	1.063	0.011	0.679	0.007
272	droplet	💧	0.564	0.043	0.702	0.053	0.734	0.055	0.802	0.061	0.637	0.048	0.584	0.044	0.4	0.03	0.701	0.053	1.131	0.085	1.002	0.076
273	water wave	🌊	0.347	0.014	0.854	0.035	0.376	0.016	0.398	0.017	0.883	0.037	0.398	0.017	0.497	0.021	0.836	0.035	1.277	0.053	0.625	0.026
274	sparkles	✨	0.472	0.006	0.808	0.011	0.382	0.005	0.474	0.006	0.874	0.012	0.475	0.006	0.517	0.007	0.798	0.011	1.177	0.016	0.691	0.009
275	balloon	🎈	0.334	0.013	1.268	0.049	0.244	0.009	0.407	0.016	1.474	0.057	0.372	0.014	0.775	0.03	0.948	0.037	1.766	0.069	0.476	0.018
276	party popper	🎉	0.369	0.007	1.107	0.021	0.326	0.006	0.426	0.008	1.247	0.023	0.425	0.008	0.664	0.012	0.946	0.018	1.53	0.029	0.576	0.011
277	confetti ball	🎊	0.422	0.016	1.228	0.047	0.237	0.009	0.447	0.017	1.375	0.052	0.428	0.016	0.698	0.027	1.006	0.038	1.663	0.063	0.564	0.021
278	ribbon	🎀	0.575	0.033	0.688	0.039	0.516	0.029	0.606	0.034	0.637	0.036	0.572	0.032	0.389	0.022	0.988	0.056	1.295	0.073	0.979	0.056
279	wrapped gift	🎁	0.332	0.014	1.145	0.048	0.29	0.012	0.35	0.015	1.326	0.055	0.361	0.015	0.73	0.03	0.912	0.038	1.63	0.068	0.448	0.019
280	trophy	🏆	0.511	0.016	0.964	0.031	0.369	0.012	0.496	0.016	0.887	0.028	0.5	0.016	0.596	0.019	0.957	0.03	1.304	0.042	0.638	0.02
281	1st place medal	🥇	0.446	0.026	1.011	0.059	0.286	0.017	0.664	0.039	0.952	0.056	0.54	0.032	0.648	0.038	1.154	0.068	1.472	0.086	0.702	0.041
282	soccer ball	⚽	0.398	0.011	0.833	0.022	0.298	0.008	0.44	0.012	0.786	0.021	0.442	0.012	0.492	0.013	0.745	0.02	1.067	0.028	0.612	0.016
283	baseball	⚾	0.684	0.042	0.923	0.056	0.388	0.024	0.571	0.035	0.885	0.054	0.563	0.034	0.553	0.034	0.936	0.057	1.294	0.079	0.757	0.046
284	basketball	🏀	0.448	0.014	0.875	0.027	0.3	0.009	0.492	0.015	0.929	0.029	0.453	0.014	0.498	0.015	0.89	0.028	1.223	0.038	0.655	0.02
285	American football	🏈	0.463	0.012	0.873	0.022	0.324	0.008	0.459	0.012	0.807	0.02	0.395	0.01	0.48	0.012	0.775	0.02	1.111	0.028	0.591	0.015
286	boxing glove	🥊	0.569	0.031	0.821	0.045	0.307	0.017	0.489	0.027	0.871	0.048	0.394	0.022	0.475	0.026	0.799	0.044	1.202	0.066	0.685	0.038
287	direct hit	🎯	0.455	0.026	0.956	0.054	0.396	0.022	0.508	0.029	1.016	0.057	0.576	0.032	0.516	0.029	1.026	0.058	1.251	0.071	0.717	0.04
288	crystal ball	🔮	0.475	0.041	0.901	0.078	0.189	0.016	0.456	0.04	1.116	0.097	0.463	0.04	0.75	0.065	1.076	0.094	1.639	0.143	0.743	0.065
289	videogame	🎮	0.487	0.042	0.519	0.045	0.266	0.023	0.489	0.043	0.536	0.047	0.335	0.029	0.469	0.041	0.615	0.054	0.937	0.082	0.628	0.055
290	heart suit	♥	0.396	0.006	0.8	0.012	0.359	0.005	0.438	0.007	0.901	0.014	0.433	0.007	0.501	0.008	0.816	0.012	1.2	0.018	0.615	0.009
291	artist palette	🎨	0.44	0.025	0.771	0.044	0.31	0.017	0.569	0.032	0.967	0.055	0.684	0.039	0.676	0.038	0.653	0.037	1.339	0.076	0.73	0.041
292	shopping bags	🛍	0.387	0.033	1.086	0.094	0.318	0.027	0.4	0.035	0.938	0.081	0.507	0.044	0.6	0.052	0.794	0.069	1.182	0.102	0.624	0.054
293	crown	👑	0.373	0.012	0.817	0.025	0.313	0.01	0.459	0.014	0.937	0.029	0.41	0.013	0.473	0.015	0.86	0.027	1.24	0.038	0.589	0.018
294	ring	💍	0.34	0.02	1.091	0.064	0.24	0.014	0.401	0.023	1.263	0.074	0.367	0.021	0.593	0.035	0.845	0.049	1.604	0.094	0.571	0.033
295	gemstone	💎	0.426	0.019	0.894	0.04	0.434	0.019	0.362	0.016	1.072	0.048	0.384	0.017	0.491	0.022	0.906	0.041	1.42	0.064	0.614	0.028
296	speaker high volume	🔊	0.379	0.024	0.618	0.039	0.277	0.018	0.34	0.022	0.634	0.04	0.418	0.027	0.533	0.034	0.747	0.047	1.098	0.07	0.651	0.041
297	megaphone	📣	0.349	0.03	0.765	0.066	0.29	0.025	0.432	0.037	0.705	0.061	0.433	0.037	0.489	0.042	0.762	0.066	1.098	0.095	0.622	0.054
298	musical score	🎼	0.395	0.021	0.893	0.048	0.364	0.02	0.492	0.026	1.136	0.061	0.565	0.03	0.586	0.031	0.976	0.052	1.52	0.081	0.573	0.031
299	musical note	🎵	0.423	0.017	0.74	0.03	0.38	0.016	0.496	0.02	0.871	0.036	0.482	0.02	0.51	0.021	0.836	0.034	1.212	0.05	0.655	0.027
300	musical notes	🎶	0.482	0.01	0.822	0.018	0.422	0.009	0.508	0.011	0.92	0.02	0.553	0.012	0.549	0.012	0.831	0.018	1.206	0.026	0.728	0.016
301	studio microphone	🎙	0.58	0.036	0.753	0.047	0.433	0.027	0.552	0.034	1.024	0.063	0.567	0.035	0.445	0.028	0.989	0.061	1.516	0.094	0.751	0.047
302	microphone	🎤	0.406	0.018	1.013	0.046	0.387	0.018	0.533	0.024	1.184	0.054	0.571	0.026	0.72	0.033	1.045	0.047	1.618	0.073	0.712	0.032
303	headphone	🎧	0.419	0.019	0.657	0.03	0.33	0.015	0.429	0.02	0.73	0.034	0.498	0.023	0.429	0.02	0.739	0.034	0.976	0.045	0.63	0.029
304	radio	📻	0.25	0.018	0.703	0.05	0.217	0.015	0.393	0.028	0.77	0.055	0.361	0.026	0.505	0.036	0.878	0.063	1.151	0.082	0.543	0.039
305	guitar	🎸	0.334	0.018	1.003	0.053	0.347	0.018	0.565	0.03	1.31	0.069	0.513	0.027	0.662	0.035	0.995	0.053	1.553	0.082	0.614	0.032
306	mobile phone	📱	0.52	0.039	0.798	0.06	0.294	0.022	0.481	0.037	0.756	0.057	0.394	0.03	0.43	0.033	0.855	0.065	1.227	0.093	0.556	0.042
307	mobile phone with arrow	📲	0.412	0.025	0.738	0.045	0.42	0.026	0.483	0.03	0.812	0.05	0.441	0.027	0.596	0.036	0.763	0.047	1.106	0.068	0.635	0.039
308	telephone	☎	0.252	0.02	0.77	0.062	0.206	0.017	0.353	0.028	0.752	0.06	0.506	0.041	0.494	0.04	0.921	0.074	1.148	0.092	0.546	0.044
309	telephone receiver	📞	0.369	0.033	0.761	0.068	0.56	0.05	0.548	0.049	0.829	0.074	0.469	0.042	0.511	0.045	1.036	0.092	1.407	0.125	1.092	0.097
310	laptop	💻	0.428	0.023	0.648	0.036	0.249	0.014	0.378	0.021	0.744	0.041	0.364	0.02	0.416	0.023	0.77	0.042	1.079	0.059	0.611	0.034
311	movie camera	🎥	0.444	0.019	0.794	0.035	0.487	0.021	0.525	0.023	0.744	0.033	0.497	0.022	0.56	0.024	0.765	0.033	1.244	0.054	0.77	0.034
312	clapperboard	🎬	0.578	0.036	1.282	0.079	0.589	0.036	0.609	0.037	1.503	0.092	0.533	0.033	0.766	0.047	1.104	0.068	2.02	0.124	0.731	0.045
313	television	📺	0.472	0.025	0.93	0.049	0.401	0.021	0.643	0.034	1.06	0.056	0.518	0.027	0.627	0.033	0.841	0.044	1.603	0.084	0.726	0.038
314	camera	📷	0.573	0.024	0.661	0.028	0.26	0.011	0.444	0.019	0.709	0.03	0.469	0.02	0.389	0.016	0.667	0.028	0.966	0.04	0.716	0.03
315	camera with flash	📸	0.517	0.015	0.804	0.024	0.375	0.011	0.493	0.014	0.908	0.027	0.483	0.014	0.537	0.016	0.831	0.024	1.21	0.035	0.667	0.02
316	candle	🕯	0.553	0.04	1.066	0.077	0.441	0.032	0.561	0.041	1.063	0.077	0.53	0.038	0.657	0.048	0.879	0.064	1.293	0.094	0.753	0.054
317	light bulb	💡	0.375	0.019	1.11	0.057	0.339	0.017	0.538	0.027	0.903	0.046	0.457	0.023	0.644	0.033	0.678	0.034	1.642	0.084	0.807	0.041
318	open book	📖	0.489	0.034	0.931	0.065	0.432	0.03	0.469	0.033	1.147	0.08	0.468	0.033	0.753	0.053	1.005	0.07	1.512	0.106	0.838	0.059
319	books	📚	0.443	0.022	0.85	0.042	0.182	0.009	0.5	0.025	0.894	0.044	0.47	0.023	0.578	0.029	0.779	0.039	1.369	0.068	0.641	0.032
320	newspaper	📰	0.226	0.006	0.393	0.011	0.226	0.006	0.232	0.007	0.361	0.01	0.588	0.017	0.227	0.006	0.369	0.01	0.883	0.025	0.599	0.017
321	moneybag	💰	0.595	0.018	0.746	0.022	0.494	0.015	0.616	0.018	0.684	0.02	0.579	0.017	0.492	0.015	0.679	0.02	1.12	0.033	0.857	0.026
322	dollar banknote	💵	0.674	0.034	0.667	0.033	0.49	0.024	0.555	0.028	0.732	0.037	0.465	0.023	0.424	0.021	0.686	0.034	1.043	0.052	0.867	0.043
323	money with wings	💸	0.501	0.028	0.708	0.04	0.429	0.024	0.499	0.028	0.689	0.039	0.5	0.028	0.443	0.025	0.662	0.037	1.275	0.071	0.592	0.033
324	memo	📝	0.371	0.026	0.903	0.064	0.321	0.023	0.295	0.021	0.9	0.063	0.482	0.034	0.489	0.034	0.9	0.063	1.141	0.08	0.756	0.053
325	chart increasing	📈	0.436	0.024	0.616	0.033	0.394	0.021	0.619	0.034	0.53	0.029	0.606	0.033	0.287	0.016	0.654	0.036	0.782	0.042	0.818	0.044
326	pushpin	📌	0.742	0.056	0.706	0.054	0.362	0.027	0.739	0.056	0.703	0.053	0.557	0.042	0.655	0.05	0.743	0.056	1.234	0.094	0.91	0.069
327	round pushpin	📍	0.356	0.013	0.681	0.025	0.228	0.009	0.371	0.014	0.681	0.025	0.358	0.013	0.424	0.016	0.702	0.026	0.977	0.037	0.579	0.022
328	key	🔑	0.183	0.015	0.571	0.048	0.165	0.014	0.267	0.022	0.576	0.048	0.576	0.048	0.32	0.027	0.749	0.063	0.891	0.075	0.645	0.054
329	crossed swords	⚔	0.403	0.023	0.815	0.047	0.315	0.018	0.479	0.028	0.795	0.046	0.406	0.023	0.561	0.032	0.834	0.048	1.115	0.065	0.584	0.034
330	pistol	🔫	0.504	0.025	1.033	0.051	0.347	0.017	0.474	0.023	0.755	0.037	0.41	0.02	0.417	0.021	0.522	0.026	1.266	0.062	0.73	0.036
331	balance scale	⚖	0.565	0.049	0.745	0.065	0.472	0.041	0.453	0.039	0.818	0.071	0.551	0.048	0.498	0.043	1.003	0.087	1.115	0.097	0.924	0.08
332	syringe	💉	0.607	0.024	0.535	0.022	0.386	0.016	0.51	0.021	0.346	0.014	0.534	0.022	0.374	0.015	0.495	0.02	0.812	0.033	0.67	0.027
333	warning	⚠	0.369	0.016	0.569	0.024	0.3	0.013	0.549	0.024	0.512	0.022	0.327	0.014	0.309	0.013	0.536	0.023	0.912	0.039	0.716	0.031
334	prohibited	🚫	0.301	0.013	0.498	0.022	0.267	0.012	0.37	0.016	0.51	0.023	0.243	0.011	0.262	0.012	0.731	0.033	1.189	0.053	0.42	0.019
335	up arrow	⬆	0.42	0.03	0.92	0.065	0.383	0.027	0.657	0.047	0.663	0.047	0.64	0.045	0.498	0.035	0.811	0.058	1.037	0.074	0.855	0.061
336	right arrow	➡	0.59	0.021	0.707	0.026	0.435	0.016	0.585	0.021	0.915	0.033	0.555	0.02	0.488	0.018	0.932	0.034	1.301	0.047	0.809	0.029
337	down arrow	⬇	0.487	0.018	0.644	0.023	0.367	0.013	0.61	0.022	0.59	0.021	0.499	0.018	0.396	0.014	0.744	0.027	1.062	0.039	0.692	0.025
338	right arrow curving down	⤵	0.542	0.033	0.77	0.047	0.385	0.024	0.659	0.04	0.621	0.038	0.356	0.022	0.731	0.045	0.95	0.058	1.88	0.116	0.606	0.037
339	Latin cross	✝	0.604	0.038	1.003	0.063	0.484	0.031	0.542	0.034	1.239	0.078	0.594	0.038	0.48	0.03	1.004	0.063	1.457	0.092	0.789	0.05
340	play button	▶	0.766	0.049	0.706	0.045	0.594	0.038	0.716	0.046	0.87	0.056	0.642	0.041	0.377	0.024	0.719	0.046	1.288	0.083	0.898	0.058
341	hollow red circle	⭕	0.451	0.036	0.634	0.051	0.392	0.031	0.379	0.03	0.591	0.047	0.845	0.068	0.375	0.03	0.646	0.052	0.742	0.059	0.876	0.07
342	checkmark button	✅	0.501	0.014	0.727	0.02	0.352	0.01	0.496	0.014	0.665	0.018	0.423	0.012	0.454	0.012	0.747	0.021	1.1	0.03	0.687	0.019
343	checkmark	✔	0.482	0.021	0.83	0.037	0.441	0.02	0.465	0.021	0.899	0.04	0.498	0.022	0.459	0.02	0.909	0.04	1.175	0.052	0.773	0.034
344	cross mark	❌	0.548	0.028	0.757	0.039	0.387	0.02	0.508	0.026	0.703	0.036	0.592	0.03	0.417	0.021	0.779	0.04	0.983	0.05	0.742	0.038
345	double exclamation mark	‼	0.54	0.009	0.755	0.013	0.433	0.008	0.528	0.009	0.725	0.013	0.505	0.009	0.479	0.008	0.725	0.013	1.039	0.018	0.814	0.014
346	exclamation question mark	⁉	0.65	0.04	0.683	0.042	0.525	0.032	0.832	0.051	0.629	0.039	0.632	0.039	0.431	0.027	0.863	0.053	1.106	0.068	1.093	0.067
347	question mark	❓	0.622	0.045	0.622	0.046	0.483	0.035	0.609	0.045	0.798	0.058	0.721	0.053	0.379	0.028	0.824	0.06	1.407	0.103	0.925	0.068
348	exclamation mark	❗	0.574	0.021	0.731	0.026	0.436	0.016	0.541	0.02	0.693	0.025	0.51	0.018	0.414	0.015	0.767	0.028	1.138	0.041	0.841	0.03
349	copy right	©	0.457	0.035	0.473	0.037	0.391	0.03	0.489	0.038	0.655	0.051	0.697	0.054	0.493	0.038	0.822	0.064	1.187	0.092	0.769	0.06
350	registered	®	0.447	0.024	0.812	0.044	0.372	0.02	0.544	0.03	0.799	0.044	0.455	0.025	0.574	0.031	0.931	0.051	1.259	0.069	0.647	0.035
351	trademark	™	0.589	0.025	0.796	0.034	0.455	0.019	0.513	0.022	0.622	0.026	0.468	0.02	0.452	0.019	0.63	0.027	0.884	0.038	0.797	0.034
352	keycap *	*️⃣	0.565	0.025	0.875	0.038	0.472	0.02	0.625	0.027	0.824	0.036	0.618	0.027	0.502	0.022	0.817	0.036	1.179	0.051	0.809	0.035
353	VS button	🆚	0.328	0.021	0.439	0.028	0.249	0.016	0.211	0.013	0.321	0.02	0.162	0.01	0.198	0.013	0.698	0.044	0.633	0.04	0.418	0.026
354	red circle	🔴	0.439	0.014	0.747	0.024	0.353	0.011	0.464	0.015	0.763	0.024	0.455	0.015	0.497	0.016	0.787	0.025	1.091	0.035	0.668	0.021
355	blue circle	🔵	0.445	0.022	0.946	0.047	0.364	0.018	0.471	0.023	0.966	0.048	0.54	0.027	0.584	0.029	1.082	0.053	1.49	0.073	0.719	0.035
356	black circle	⚫	0.38	0.019	0.761	0.039	0.272	0.014	0.392	0.02	0.697	0.036	0.539	0.028	0.489	0.025	0.817	0.042	1.49	0.076	0.579	0.03
357	white circle	⚪	0.422	0.018	0.883	0.038	0.371	0.016	0.458	0.02	0.819	0.035	0.464	0.02	0.563	0.024	0.884	0.038	1.319	0.057	0.672	0.029
358	chequered flag	🏁	0.337	0.019	0.839	0.047	0.248	0.014	0.374	0.021	0.703	0.039	0.392	0.022	0.401	0.022	0.654	0.036	0.981	0.055	0.535	0.03
359	rainbow flag	🏳️‍🌈	0.482	0.034	0.564	0.04	0.418	0.03	0.46	0.032	0.742	0.052	0.408	0.029	0.379	0.027	0.726	0.051	0.993	0.07	0.834	0.059
